# Supplementary material for: Analytical Guidelines for Designing Curvature-Induced Dielectrophoretic Particle Manipulation Systems
Source: Micromachines (Basel). 2020 Jul 21;11(7):707. doi: 10.3390/mi11070707 (PMC7407939; doi:10.3390/mi11070707)
Supplement: Supplementary file 1 [file micromachines-11-00707-s001.zip]

Archive with 3 entries (3 files):
- micromachines-861267-supplementary-for publish.docx
- Supplementary data S2_nDEP_3 parameter fit.xlsx
- Supplementary data S3_pDEP2_3 parameter fit.xlsx
