# Supplementary material for: Analytical Guidelines for Designing Curvature-Induced Dielectrophoretic Particle Manipulation Systems
Source: Micromachines (Basel). 2020 Jul 21;11(7):707. doi: 10.3390/mi11070707 (PMC7407939; doi:10.3390/mi11070707)
Supplement: Supplementary file 1 [file micromachines-11-00707-s001.zip › Supplementary data S2_nDEP_3 parameter fit.xlsx]

## Sheet: Sheet3
abs(fCM)	d*	Rc*	Vapp*_MATLAB	Vapp*_Exact	Vapp*_Exact*abs(fCM)/Rc*	Vapp*_MATLAB*abs(fCM)/Rc*	Vapp*_Curvefit*abs(fCM)/Rc*	%Error_Curvefit vs MATLAB. The sum of these is minimised. The highlighted data points are outliers	%Deviation delta_Curvefit vs Exact	Difference Sq_Curvefit vs MATLAB		C1	1
0.05	0.15	15	7886.92	13333.3	44.4444	26.2897	34.5944	31.5892	22.1625	68.9682		C2	-2.49
0.05	0.15	14	7440.35	12444.4	44.4444	26.5727	34.5944	30.1881	22.1625	64.3489		C3	6.75
0.05	0.15	13	6985.94	11555.6	44.4444	26.869	34.5944	28.7523	22.1625	59.6827
0.05	0.14	15	9335.96	15306.1	51.0204	31.1199	39.9847	28.4861	21.63	78.5854
0.05	0.15	12	6523.42	10666.7	44.4444	27.1809	34.5944	27.2748	22.1625	54.9607
0.05	0.14	14	8797.95	14285.7	51.0204	31.4212	39.9847	27.2537	21.63	73.3327
0.05	0.14	13	8251.85	13265.3	51.0204	31.7379	39.9847	25.9841	21.63	68.0096		Sum%Error_Curvefit vs MATLAB	14391.2
0.05	0.13	15	11152.6	17751.5	59.1716	37.1753	46.7678	25.8033	20.9625	92.0153		Avg%Error_Curvefit vs MATLAB	3.55338
0.05	0.15	11	6052.46	9777.78	44.4444	27.5112	34.5944	25.7469	22.1625	50.1728		StdDev%Error_Curvefit vs MATLAB	3.25581
0.05	0.13	14	10500.2	16568	59.1716	37.5009	46.7678	24.7112	20.9625	85.8754		Max%Error_Curvefit vs MATLAB	31.5892
0.05	0.14	12	7697.35	12244.9	51.0204	32.0723	39.9847	24.6705	21.63	62.606
0.05	0.15	10	5572.68	8888.89	44.4444	27.8634	34.5944	24.1573	22.1625	45.3071
0.05	0.13	13	9839.41	15384.6	59.1716	37.8439	46.7678	23.5807	20.9625	79.6354
0.05	0.12	15	13471.4	20833.3	69.4444	44.9046	55.4444	23.4717	20.16	111.089
0.05	0.14	11	7134.06	11224.5	51.0204	32.4276	39.9847	23.3047	21.63	57.1103
0.05	0.12	14	12673.2	19444.4	69.4444	45.2615	55.4444	22.498	20.16	103.692
0.05	0.15	9	5083.61	8000	44.4444	28.2423	34.5944	22.4918	22.1625	40.3503
0.05	0.13	12	9169.72	14201.2	59.1716	38.2072	46.7678	22.4057	20.9625	73.2836
0.05	0.14	10	6561.53	10204.1	51.0204	32.8077	39.9847	21.8761	21.63	51.5098
0.05	0.12	13	11866	18055.6	69.4444	45.6385	55.4444	21.486	20.16	96.1559
0.05	0.11	15	16492.8	24793.4	82.6446	54.976	66.7583	21.4316	19.2225	138.822
0.05	0.13	11	8490.72	13017.8	59.1716	38.5942	46.7678	21.1782	20.9625	66.807
0.05	0.15	8	4584.66	7111.11	44.4444	28.6541	34.5944	20.7311	22.1625	35.2875
0.05	0.11	14	15504.6	23140.5	82.6446	55.3736	66.7583	20.5597	19.2225	129.61
0.05	0.12	12	11049.3	16666.7	69.4444	46.0387	55.4444	20.43	20.16	88.4673
0.05	0.14	9	5979.21	9183.67	51.0204	33.2179	39.9847	20.3711	21.63	45.7901
0.1	0.15	15	4321.74	6666.67	44.4444	28.8116	34.5944	20.0713	22.1625	33.4414
0.05	0.13	10	7801.89	11834.3	59.1716	39.0094	46.7678	19.8883	20.9625	60.1913
0.05	0.11	13	14506.5	21487.6	82.6446	55.7944	66.7583	19.6506	19.2225	120.207
0.05	0.1	15	20525.7	30000	100	68.4189	81.85	19.6307	18.15	180.394
0.05	0.12	11	10222.5	15277.8	69.4444	46.4661	55.4444	19.3224	20.16	80.611
0.1	0.15	14	4065.36	6222.22	44.4444	29.0383	34.5944	19.134	22.1625	30.8711
0.05	0.15	7	4075.1	6222.22	44.4444	29.1079	34.5944	18.8491	22.1625	30.1024
0.05	0.1	14	19283.4	28000	100	68.8693	81.85	18.8483	18.15	168.498
0.05	0.14	8	5386.43	8163.27	51.0204	33.6652	39.9847	18.7716	21.63	39.9359
0.05	0.11	12	13498	19834.7	82.6446	56.2418	66.7583	18.6987	19.2225	110.596
0.05	0.13	9	7102.58	10650.9	59.1716	39.4588	46.7678	18.5231	20.9625	53.4212
0.1	0.14	15	5074.14	7653.06	51.0204	33.8276	39.9847	18.2014	21.63	37.91
0.1	0.15	13	3806.1	5777.78	44.4444	29.2777	34.5944	18.1597	22.1625	28.2679
0.05	0.12	10	9385.12	13888.9	69.4444	46.9256	55.4444	18.154	20.16	72.5709
0.05	0.1	13	18030.1	26000	100	69.3466	81.85	18.0303	18.15	156.335
0.05	0.09	15	26064.7	37037	123.457	86.8822	102.54	18.022	16.9425	245.171
0.05	0.11	11	12478.5	18181.8	82.6446	56.7204	66.7583	17.6971	19.2225	100.759
0.1	0.14	14	4770.43	7142.86	51.0204	34.0745	39.9847	17.3448	21.63	34.9301
0.05	0.09	14	24472.5	34567.9	123.457	87.4018	102.54	17.3203	16.9425	229.168
0.05	0.1	12	16765.2	24000	100	69.8548	81.85	17.1716	18.15	143.885
0.1	0.15	12	3543.82	5333.33	44.4444	29.5319	34.5944	17.1428	22.1625	25.6298
0.05	0.13	8	6392.01	9467.46	59.1716	39.9501	46.7678	17.0655	20.9625	46.4809
0.05	0.14	7	4782.34	7142.86	51.0204	34.1596	39.9847	17.0527	21.63	33.932
0.05	0.12	9	8536.29	12500	69.4444	47.4239	55.4444	16.9125	20.16	64.3298
0.05	0.15	6	3553.98	5333.33	44.4444	29.6165	34.5944	16.808	22.1625	24.7798
0.05	0.11	10	11447.2	16528.9	82.6446	57.2359	66.7583	16.6371	19.2225	90.6756
0.05	0.09	13	22867.8	32098.8	123.457	87.9529	102.54	16.5852	16.9425	212.786
0.1	0.13	15	6017.89	8875.74	59.1716	40.1193	46.7678	16.5717	20.9625	44.2019
0.05	0.08	15	33941	46875	156.25	113.137	131.875	16.5627	15.6	351.129
0.1	0.14	13	4463.65	6632.65	51.0204	34.3357	39.9847	16.4521	21.63	31.9107
0.05	0.1	11	15487.8	22000	100	70.3991	81.85	16.2657	18.15	131.123
0.1	0.15	11	3278.36	4888.89	44.4444	29.8032	34.5944	16.0761	22.1625	22.9556
0.05	0.08	14	31849.6	43750	156.25	113.748	131.875	15.9356	15.6	328.571
0.05	0.09	12	21249.7	29629.6	123.457	88.5403	102.54	15.8118	16.9425	195.996
0.1	0.13	14	5654.76	8284.02	59.1716	40.3911	46.7678	15.7871	20.9625	40.6611
0.05	0.12	8	7675.16	11111.1	69.4444	47.9697	55.4444	15.5821	20.16	55.8711
0.1	0.14	12	4153.61	6122.45	51.0204	34.6134	39.9847	15.5178	21.63	28.8504
0.05	0.11	9	10403.2	14876	82.6446	57.7957	66.7583	15.5073	19.2225	80.3273
0.05	0.13	7	5669.2	8284.02	59.1716	40.4943	46.7678	15.4922	20.9625	39.3561
0.05	0.1	10	14197.2	20000	100	70.986	81.85	15.3045	18.15	118.027
0.05	0.08	13	29743.4	40625	156.25	114.398	131.875	15.2776	15.6	305.453
0.05	0.07	15	45636.3	61224.5	204.082	152.121	175.26	15.2112	14.1225	535.429
0.05	0.14	6	4165.84	6122.45	51.0204	34.7153	39.9847	15.1788	21.63	27.7662
0.1	0.12	15	7222.26	10416.7	69.4444	48.1484	55.4444	15.1532	20.16	53.2323
0.15	0.15	15	3005.92	4444.44	44.4444	30.0592	34.5944	15.0879	22.1625	20.5688
0.05	0.09	11	19617.4	27160.5	123.457	89.1698	102.54	14.9943	16.9425	178.766
0.1	0.13	13	5288.28	7692.31	59.1716	40.6791	46.7678	14.9676	20.9625	37.0722
0.1	0.15	10	3009.51	4444.44	44.4444	30.0951	34.5944	14.9506	22.1625	20.2445
0.05	0.07	14	42800.5	57142.9	204.082	152.859	175.26	14.6548	14.1225	501.813
0.05	0.08	12	27621.6	37500	156.25	115.09	131.875	14.5841	15.6	281.733
0.05	0.15	5	3020.01	4444.44	44.4444	30.2001	34.5944	14.5509	22.1625	19.3106
0.1	0.14	11	3840.14	5612.24	51.0204	34.9104	39.9847	14.5352	21.63	25.7486
0.1	0.12	14	6783.14	9722.22	69.4444	48.451	55.4444	14.434	20.16	48.9078
0.15	0.15	14	2824.65	4148.15	44.4444	30.2641	34.5944	14.3085	22.1625	18.752
0.05	0.11	8	9345.58	13223.1	82.6446	58.4099	66.7583	14.2927	19.2225	69.6951
0.05	0.1	9	12892.3	18000	100	71.624	81.85	14.2774	18.15	104.571
0.05	0.12	7	6800.58	9722.22	69.4444	48.5756	55.4444	14.1406	20.16	47.1814
0.05	0.09	10	17969.8	24691.4	123.457	89.849	102.54	14.1249	16.9425	161.064
0.1	0.13	12	4918.26	7100.59	59.1716	40.9855	46.7678	14.1081	20.9625	33.4346
0.05	0.07	13	39947	53061.2	204.082	153.642	175.26	14.0702	14.1225	467.327
0.05	0.06	15	63996.8	83333.3	277.778	213.323	243.028	13.925	12.51	882.395
0.1	0.11	15	8790.21	12396.7	82.6446	58.6014	66.7583	13.9192	19.2225	66.5344
0.05	0.08	11	25483.1	34375	156.25	115.832	131.875	13.8498	15.6	257.365
0.05	0.13	6	4932.9	7100.59	59.1716	41.1075	46.7678	13.7694	20.9625	32.0384
0.1	0.15	9	2737.03	4000	44.4444	30.4114	34.5944	13.7547	22.1625	17.4975
0.1	0.12	13	6340.34	9027.78	69.4444	48.7718	55.4444	13.6813	20.16	44.5237
0.15	0.14	15	3518.76	5102.04	51.0204	35.1876	39.9847	13.633	21.63	23.0125
0.1	0.14	10	3523.01	5102.04	51.0204	35.2301	39.9847	13.4958	21.63	22.6062
0.15	0.15	13	2641.69	3851.85	44.4444	30.4811	34.5944	13.4948	22.1625	16.9198
0.05	0.07	12	37074.7	48979.6	204.082	154.478	175.26	13.4533	14.1225	431.907
0.05	0.06	14	59987.2	77777.8	277.778	214.24	243.028	13.4372	12.51	828.735
0.1	0.11	14	8251.94	11570.2	82.6446	58.9424	66.7583	13.2602	19.2225	61.0876
0.1	0.13	11	4544.49	6508.88	59.1716	41.3135	46.7678	13.2021	20.9625	29.7488
0.05	0.09	9	16305.8	22222.2	123.457	90.5879	102.54	13.1941	16.9425	142.856
0.05	0.1	8	11571.9	16000	100	72.3246	81.85	13.1704	18.15	90.7333
0.05	0.14	5	3535.46	5102.04	51.0204	35.3546	39.9847	13.0961	21.63	21.4376
0.05	0.08	10	23326.7	31250	156.25	116.634	131.875	13.0678	15.6	232.301
0.05	0.11	7	8272.93	11570.2	82.6446	59.0924	66.7583	12.9727	19.2225	58.7656
0.05	0.06	13	55955.5	72222.2	277.778	215.214	243.028	12.924	12.51	773.631
0.15	0.14	14	3305.15	4761.9	51.0204	35.4123	39.9847	12.9119	21.63	20.9069
0.1	0.12	12	5893.63	8333.33	69.4444	49.1136	55.4444	12.8903	20.16	40.0802
0.1	0.1	15	10880.1	15000	100	72.5337	81.85	12.8441	18.15	86.7939
0.05	0.07	11	34182.2	44898	204.082	155.374	175.26	12.7992	14.1225	395.478
0.05	0.05	15	95054.1	120000	400	316.847	356.95	12.6569	10.7625	1608.25
0.15	0.15	12	2456.96	3555.56	44.4444	30.712	34.5944	12.6416	22.1625	15.0737
0.1	0.11	13	7709.53	10743.8	82.6446	59.3041	66.7583	12.5694	19.2225	55.5645
0.05	0.12	6	5911.11	8333.33	69.4444	49.2592	55.4444	12.5564	20.16	38.2567
0.1	0.15	8	2460.64	3555.56	44.4444	30.758	34.5944	12.473	22.1625	14.7182
0.1	0.14	9	3201.95	4591.84	51.0204	35.5772	39.9847	12.3886	21.63	19.4263
0.05	0.06	12	51900.4	66666.7	277.778	216.252	243.028	12.382	12.51	716.967
0.15	0.13	15	4161.68	5917.16	59.1716	41.6168	46.7678	12.3772	20.9625	26.5328
0.1	0.13	10	4166.7	5917.16	59.1716	41.667	46.7678	12.2417	20.9625	26.0175
0.1	0.1	14	10209.2	14000	100	72.9231	81.85	12.2415	18.15	79.6895
0.05	0.05	14	89049.1	112000	400	318.033	356.95	12.2369	10.7625	1514.56
0.05	0.08	9	21150.9	28125	156.25	117.505	131.875	12.229	15.6	206.49
0.05	0.09	8	14623.9	19753.1	123.457	91.3996	102.54	12.1888	16.9425	124.112
0.15	0.14	13	3089.7	4421.77	51.0204	35.6504	39.9847	12.1577	21.63	18.7859
0.05	0.07	10	31268.1	40816.3	204.082	156.34	175.26	12.1017	14.1225	357.96
0.2	0.15	15	2315.3	3333.33	44.4444	30.8706	34.5944	12.0627	22.1625	13.8669
0.1	0.12	11	5442.76	7638.89	69.4444	49.4796	55.4444	12.0551	20.16	35.5791
0.05	0.15	4	2471.36	3555.56	44.4444	30.892	34.5944	11.9852	22.1625	13.7083
0.05	0.1	7	10234.5	14000	100	73.1037	81.85	11.9643	18.15	76.498
0.1	0.09	15	13745	18518.5	123.457	91.6331	102.54	11.903	16.9425	118.964
0.05	0.13	5	4181.42	5917.16	59.1716	41.8142	46.7678	11.8465	20.9625	24.5373
0.1	0.11	12	7162.75	9917.36	82.6446	59.6896	66.7583	11.8424	19.2225	49.9661
0.05	0.06	11	47820.1	61111.1	277.778	217.364	243.028	11.8067	12.51	658.615
0.05	0.05	13	83015.5	104000	400	319.291	356.95	11.7947	10.7625	1418.23
0.15	0.15	11	2270.33	3259.26	44.4444	30.959	34.5944	11.7427	22.1625	13.2163
0.15	0.13	14	3907.44	5522.68	59.1716	41.8654	46.7678	11.7097	20.9625	24.0329
0.1	0.1	13	9533.72	13000	100	73.3363	81.85	11.6091	18.15	72.4829
0.05	0.11	6	7183.6	9917.36	82.6446	59.8634	66.7583	11.5177	19.2225	47.5396
0.2	0.15	14	2174.39	3111.11	44.4444	31.0627	34.5944	11.3699	22.1625	12.4735
0.15	0.14	12	2872.32	4081.63	51.0204	35.904	39.9847	11.3656	21.63	16.6521
0.1	0.09	14	12891.9	17284	123.457	92.0847	102.54	11.3542	16.9425	109.317
0.05	0.07	9	28330.6	36734.7	204.082	157.392	175.26	11.3526	14.1225	319.269
0.05	0.04	15	153437	187500	625	511.458	569.5	11.3484	8.88	3368.92
0.05	0.05	12	76951.5	96000	400	320.631	356.95	11.3273	10.7625	1319.05
0.05	0.08	8	18954.1	25000	156.25	118.463	131.875	11.3217	15.6	179.883
0.15	0.12	15	4981.51	6944.44	69.4444	49.8151	55.4444	11.3005	20.16	31.6895
0.1	0.13	9	3784.6	5325.44	59.1716	42.0511	46.7678	11.2163	20.9625	22.2463
0.1	0.14	8	2876.62	4081.63	51.0204	35.9578	39.9847	11.199	21.63	16.216
0.05	0.06	10	43713	55555.6	277.778	218.565	243.028	11.1925	12.51	598.43
0.1	0.12	10	4987.44	6944.44	69.4444	49.8744	55.4444	11.1681	20.16	31.025
0.05	0.09	7	12922.3	17284	123.457	92.3025	102.54	11.0914	16.9425	104.809
0.1	0.15	7	2179.98	3111.11	44.4444	31.1425	34.5944	11.0843	22.1625	11.9159
0.1	0.11	11	6611.3	9090.91	82.6446	60.1028	66.7583	11.0735	19.2225	44.2956
0.1	0.08	15	17809.7	23437.5	156.25	118.731	131.875	11.0703	15.6	172.762
0.15	0.13	13	3651.19	5128.21	59.1716	42.1291	46.7678	11.0106	20.9625	21.5172
0.05	0.04	14	143662	175000	625	513.078	569.5	10.9969	8.88	3183.5
0.1	0.1	12	8853.22	12000	100	73.7768	81.85	10.9427	18.15	65.1759
0.2	0.14	15	2705.76	3826.53	51.0204	36.0768	39.9847	10.8322	21.63	15.2717
0.05	0.05	11	70854.9	88000	400	322.068	356.95	10.8307	10.7625	1216.76
0.15	0.15	10	2081.68	2962.96	44.4444	31.2252	34.5944	10.7902	22.1625	11.3518
0.05	0.12	5	5004.83	6944.44	69.4444	50.0483	55.4444	10.782	20.16	29.1188
0.1	0.09	13	12033.3	16049.4	123.457	92.5639	102.54	10.7777	16.9425	99.5252
0.05	0.14	4	2889.14	4081.63	51.0204	36.1143	39.9847	10.7171	21.63	14.98
0.15	0.12	14	4675.34	6481.48	69.4444	50.093	55.4444	10.6831	20.16	28.6382
0.2	0.15	13	2032.3	2888.89	44.4444	31.2662	34.5944	10.645	22.1625	11.0774
0.05	0.1	6	8878.11	12000	100	73.9843	81.85	10.6316	18.15	61.8697
0.05	0.04	13	133847	162500	625	514.795	569.5	10.6265	8.88	2992.6
0.1	0.08	14	16697	21875	156.25	119.264	131.875	10.5737	15.6	159.03
0.05	0.07	8	25367.6	32653.1	204.082	158.547	175.26	10.5412	14.1225	279.32
0.05	0.06	9	39576.7	50000	277.778	219.871	243.028	10.5322	12.51	536.255
0.15	0.14	11	2652.87	3741.5	51.0204	36.1756	39.9847	10.5296	21.63	14.5095
0.15	0.11	15	6047.85	8264.46	82.6446	60.4785	66.7583	10.3834	19.2225	39.4352
0.05	0.08	7	16733.9	21875	156.25	119.528	131.875	10.3297	15.6	152.445
0.1	0.07	15	23830	30612.2	204.082	158.866	175.26	10.3192	14.1225	268.756
0.05	0.05	10	64723.5	80000	400	323.617	356.95	10.3	10.7625	1111.07
0.15	0.13	12	3392.8	4733.73	59.1716	42.41	46.7678	10.2753	20.9625	18.9899
0.1	0.11	10	6054.86	8264.46	82.6446	60.5486	66.7583	10.2557	19.2225	38.5602
0.1	0.1	11	8167.4	11000	100	74.2491	81.85	10.237	18.15	57.7732
0.05	0.04	12	123990	150000	625	516.625	569.5	10.2347	8.88	2795.74
0.1	0.12	9	4527.33	6250	69.4444	50.3037	55.4444	10.2194	20.16	26.4272
0.2	0.14	14	2540.16	3571.43	51.0204	36.2879	39.9847	10.1873	21.63	13.6659
0.1	0.09	12	11169	14814.8	123.457	93.0749	102.54	10.1695	16.9425	89.5909
0.1	0.13	8	3397.82	4733.73	59.1716	42.4727	46.7678	10.1124	20.9625	18.4471
0.1	0.08	13	15577.9	20312.5	156.25	119.83	131.875	10.0516	15.6	145.078
0.15	0.12	13	4366.94	6018.52	69.4444	50.3877	55.4444	10.0356	20.16	25.5703
0.25	0.15	15	1887.83	2666.67	44.4444	31.4639	34.5944	9.94968	22.1625	9.80038
0.05	0.03	15	282449	333333	1111.11	941.495	1034.86	9.91679	6.8625	8717.23
0.1	0.14	7	2546.63	3571.43	51.0204	36.3805	39.9847	9.90695	21.63	12.9902
0.2	0.15	12	1888.97	2666.67	44.4444	31.4829	34.5944	9.88332	22.1625	9.68177
0.05	0.11	5	6075.38	8264.46	82.6446	60.7538	66.7583	9.88323	19.2225	36.0533
0.05	0.09	6	11198.8	14814.8	123.457	93.3231	102.54	9.87643	16.9425	84.953
0.1	0.07	14	22331.4	28571.4	204.082	159.51	175.26	9.87403	14.1225	248.065
0.05	0.04	11	114089	137500	625	518.585	569.5	9.81809	8.88	2592.35
0.05	0.06	8	35408.6	44444.4	277.778	221.304	243.028	9.81625	12.51	471.921
0.15	0.11	14	5673.96	7713.5	82.6446	60.7924	66.7583	9.81345	19.2225	35.5912
0.2	0.13	15	3195	4437.87	59.1716	42.5999	46.7678	9.7836	20.9625	17.3706
0.15	0.15	9	1890.86	2666.67	44.4444	31.5143	34.5944	9.77376	22.1625	9.48722
0.05	0.05	9	58554.2	72000	400	325.301	356.95	9.72909	10.7625	1001.65
0.05	0.07	7	22376.5	28571.4	204.082	159.832	175.26	9.65291	14.1225	238.036
0.15	0.14	10	2431.22	3401.36	51.0204	36.4683	39.9847	9.64223	21.63	12.3648
0.05	0.13	4	3412.43	4733.73	59.1716	42.6554	46.7678	9.64091	20.9625	16.9116
0.05	0.03	14	264294	311111	1111.11	943.909	1034.86	9.63574	6.8625	8272.38
0.1	0.06	15	33255.2	41666.7	277.778	221.701	243.028	9.61938	12.51	454.811
0.15	0.1	15	7467.6	10000	100	74.676	81.85	9.60689	18.15	51.4668
0.1	0.15	6	1894.57	2666.67	44.4444	31.5762	34.5944	9.55854	22.1625	9.10968
0.1	0.09	11	10298.5	13580.2	123.457	93.6227	102.54	9.52481	16.9425	79.5197
0.2	0.14	13	2373.27	3316.33	51.0204	36.5118	39.9847	9.51156	21.63	12.0607
0.1	0.08	12	14452	18750	156.25	120.433	131.875	9.50029	15.6	130.909
0.15	0.13	11	3132.14	4339.25	59.1716	42.711	46.7678	9.49811	20.9625	16.4571
0.1	0.1	10	7475.88	10000	100	74.7588	81.85	9.48539	18.15	50.2847
0.1	0.07	13	20825.1	26530.6	204.082	160.193	175.26	9.40557	14.1225	227.017
0.1	0.11	9	5493.01	7438.02	82.6446	61.0335	66.7583	9.37977	19.2225	32.7734
0.05	0.04	10	104139	125000	625	520.697	569.5	9.37269	8.88	2381.76
0.15	0.12	12	4056.15	5555.56	69.4444	50.7019	55.4444	9.35378	20.16	22.4917
0.05	0.03	13	246081	288889	1111.11	946.466	1034.86	9.33948	6.8625	7813.68
0.25	0.15	14	1772.22	2488.89	44.4444	31.6469	34.5944	9.31401	22.1625	8.6883
0.05	0.08	6	14487.8	18750	156.25	120.732	131.875	9.22959	15.6	124.168
0.1	0.06	14	31150.1	38888.9	277.778	222.501	243.028	9.22552	12.51	421.352
0.15	0.11	13	5297.54	7162.53	82.6446	61.1255	66.7583	9.21509	19.2225	31.7281
0.1	0.12	8	4062.01	5555.56	69.4444	50.7751	55.4444	9.19615	20.16	21.8029
0.2	0.13	14	2998.39	4142.01	59.1716	42.8341	46.7678	9.18351	20.9625	15.4738
0.05	0.1	5	7500.16	10000	100	75.0016	81.85	9.13101	18.15	46.9007
0.05	0.05	8	52343.7	64000	400	327.148	356.95	9.10952	10.7625	888.138
0.15	0.1	14	7003.27	9333.33	100	75.035	81.85	9.08243	18.15	46.4442
0.2	0.15	11	1744.32	2444.44	44.4444	31.715	34.5944	9.07921	22.1625	8.29134
0.05	0.06	7	31205.5	38888.9	277.778	222.897	243.028	9.03158	12.51	405.261
0.05	0.03	12	227805	266667	1111.11	949.189	1034.86	9.02588	6.8625	7339.8
0.15	0.09	15	9411.56	12345.7	123.457	94.1156	102.54	8.95121	16.9425	70.9721
0.5	0.14	1	87.8304	102.041	51.0204	43.9152	39.9847	8.95018	21.63	15.4488
0.05	0.15	3	1905.27	2666.67	44.4444	31.7545	34.5944	8.94344	22.1625	8.06529
0.5	0.15	1	75.9798	88.8889	44.4444	37.9899	34.5944	8.9378	22.1625	11.5292
0.1	0.05	15	49151.2	60000	400	327.674	356.95	8.93433	10.7625	857.056
0.1	0.08	11	13318.8	17187.5	156.25	121.08	131.875	8.91536	15.6	116.527
0.1	0.13	7	3005.89	4142.01	59.1716	42.9413	46.7678	8.91086	20.9625	14.6417
0.1	0.07	12	19310.5	24489.8	204.082	160.921	175.26	8.91058	14.1225	205.607
0.2	0.12	15	3818.47	5208.33	69.4444	50.9129	55.4444	8.90064	20.16	20.5351
0.05	0.04	9	94138.2	112500	625	522.99	569.5	8.89312	8.88	2163.19
0.25	0.14	15	2203.71	3061.22	51.0204	36.7285	39.9847	8.86546	21.63	10.6025
0.1	0.09	10	9421.4	12345.7	123.457	94.214	102.54	8.83746	16.9425	69.3244
0.5	0.13	1	102.581	118.343	59.1716	51.2904	46.7678	8.81778	20.9625	20.4546
0.1	0.06	13	29035.4	36111.1	277.778	223.349	243.028	8.81082	12.51	387.258
0.2	0.14	12	2205.02	3061.22	51.0204	36.7504	39.9847	8.80073	21.63	10.4607
0.05	0.12	4	4079.06	5555.56	69.4444	50.9882	55.4444	8.73977	20.16	19.8582
0.45	0.14	1	97.3399	113.379	51.0204	43.803	39.9847	8.71691	21.63	14.5791
0.45	0.15	1	84.1974	98.7654	44.4444	37.8888	34.5944	8.69485	22.1625	10.8529
0.15	0.14	9	2207.19	3061.22	51.0204	36.7865	39.9847	8.69385	21.63	10.2283
0.05	0.03	11	209462	244444	1111.11	952.102	1034.86	8.69231	6.8625	6849.15
0.15	0.15	8	1697.68	2370.37	44.4444	31.8315	34.5944	8.67998	22.1625	7.63397
0.1	0.1	9	6778.2	9000	100	75.3133	81.85	8.67936	18.15	42.7286
0.15	0.13	10	2869.05	3944.77	59.1716	43.0357	46.7678	8.67205	20.9625	13.9284
0.05	0.07	6	19353.9	24489.8	204.082	161.282	175.26	8.66663	14.1225	195.378
0.25	0.15	13	1655.72	2311.11	44.4444	31.8408	34.5944	8.64807	22.1625	7.58241
0.15	0.12	11	3742.83	5092.59	69.4444	51.0386	55.4444	8.63231	20.16	19.4112
0.45	0.13	1	113.7	131.492	59.1716	51.1649	46.7678	8.59399	20.9625	19.3345
0.1	0.05	14	46018.8	56000	400	328.706	356.95	8.5925	10.7625	797.727
0.15	0.11	12	4918.45	6611.57	82.6446	61.4806	66.7583	8.58433	19.2225	27.8541
0.2	0.13	13	2800.36	3846.15	59.1716	43.0824	46.7678	8.55412	20.9625	13.5816
0.5	0.12	1	121.25	138.889	69.4444	60.6251	55.4444	8.54537	20.16	26.839
0.15	0.1	13	6536.05	8666.67	100	75.416	81.85	8.53135	18.15	41.3964
0.05	0.09	5	9450.21	12345.7	123.457	94.5021	102.54	8.50571	16.9425	64.6106
0.1	0.14	6	2211.46	3061.22	51.0204	36.8577	39.9847	8.48387	21.63	9.77788
0.15	0.09	14	8823.01	11522.6	123.457	94.5323	102.54	8.47102	16.9425	64.1256
0.4	0.14	1	109.182	127.551	51.0204	43.673	39.9847	8.4452	21.63	13.6033
0.1	0.11	8	4925.29	6611.57	82.6446	61.5661	66.7583	8.43353	19.2225	26.9589
0.05	0.05	7	46087.8	56000	400	329.199	356.95	8.42992	10.7625	770.128
0.4	0.15	1	94.4291	111.111	44.4444	37.7717	34.5944	8.41162	22.1625	10.0946
0.15	0.08	15	12166.1	15625	156.25	121.661	131.875	8.39565	15.6	104.33
0.1	0.07	11	17787.2	22449	204.082	161.702	175.26	8.38499	14.1225	183.837
0.05	0.04	8	84080.5	100000	625	525.503	569.5	8.37237	8.88	1935.74
0.1	0.06	12	26910.3	33333.3	277.778	224.253	243.028	8.37234	12.51	352.508
0.3	0.15	15	1596.36	2222.22	44.4444	31.9272	34.5944	8.35415	22.1625	7.1142
0.2	0.12	14	3582.24	4861.11	69.4444	51.1749	55.4444	8.34309	20.16	18.2292
0.05	0.03	10	191048	222222	1111.11	955.238	1034.86	8.33545	6.8625	6339.88
0.4	0.13	1	127.549	147.929	59.1716	51.0195	46.7678	8.33358	20.9625	18.0774
0.45	0.12	1	134.407	154.321	69.4444	60.4833	55.4444	8.33098	20.16	25.39
0.1	0.08	10	12177.8	15625	156.25	121.778	131.875	8.29118	15.6	101.946
0.25	0.14	14	2068.08	2857.14	51.0204	36.93	39.9847	8.27154	21.63	9.33107
0.1	0.05	13	42874	52000	400	329.8	356.95	8.23238	10.7625	737.142
0.2	0.15	10	1598.26	2222.22	44.4444	31.9652	34.5944	8.22544	22.1625	6.91309
0.05	0.02	15	660379	750000	2500	2201.26	2382.25	8.22192	4.71	32756
0.1	0.04	15	78939.1	93750	625	526.261	569.5	8.21628	8.88	1869.62
0.2	0.11	15	4628.83	6198.35	82.6446	61.7177	66.7583	8.16715	19.2225	25.4074
0.05	0.06	6	26963.3	33333.3	277.778	224.694	243.028	8.15953	12.51	336.134
0.5	0.11	1	145.345	165.289	82.6446	72.6724	66.7583	8.13808	19.2225	34.977
0.35	0.14	1	124.342	145.773	51.0204	43.5196	39.9847	8.12255	21.63	12.4955
0.1	0.09	9	8537.14	11111.1	123.457	94.8571	102.54	8.09954	16.9425	59.0283
0.4	0.12	1	150.798	173.611	69.4444	60.3193	55.4444	8.08177	20.16	23.7643
0.1	0.12	7	3590.94	4861.11	69.4444	51.2992	55.4444	8.0805	20.16	17.183
0.35	0.15	1	107.524	126.984	44.4444	37.6333	34.5944	8.07488	22.1625	9.23457
0.2	0.14	11	2035.33	2806.12	51.0204	37.006	39.9847	8.04934	21.63	8.87287
0.35	0.13	1	145.28	169.062	59.1716	50.8482	46.7678	8.02471	20.9625	16.6498
0.05	0.02	14	617532	700000	2500	2205.47	2382.25	8.01553	4.71	31251.2
0.05	0.11	4	4945.2	6611.57	82.6446	61.815	66.7583	7.99687	19.2225	24.4359
0.05	0.08	5	12212.2	15625	156.25	122.122	131.875	7.9866	15.6	95.1282
0.15	0.09	13	8231.11	10699.6	123.457	94.9744	102.54	7.96608	16.9425	57.2403
0.15	0.08	14	11400.9	14583.3	156.25	122.153	131.875	7.95907	15.6	94.5217
0.25	0.13	15	2599.32	3550.3	59.1716	43.322	46.7678	7.9539	20.9625	11.8735
0.05	0.03	9	172555	200000	1111.11	958.639	1034.86	7.95105	6.8625	5809.78
0.15	0.1	12	6065.78	8000	100	75.8222	81.85	7.94993	18.15	36.3345
0.25	0.15	12	1538.28	2133.33	44.4444	32.0475	34.5944	7.94757	22.1625	6.48718
0.45	0.11	1	161.135	183.655	82.6446	72.5106	66.7583	7.93313	19.2225	33.0897
0.1	0.04	14	73873.3	87500	625	527.667	569.5	7.92799	8.88	1750.03
0.15	0.07	15	16240.2	20408.2	204.082	162.402	175.26	7.91736	14.1225	165.327
0.15	0.11	11	4536.49	6060.61	82.6446	61.8612	66.7583	7.91619	19.2225	23.9811
0.1	0.06	11	24774.3	30555.6	277.778	225.221	243.028	7.90646	12.51	317.089
0.2	0.13	12	2600.83	3550.3	59.1716	43.3471	46.7678	7.8913	20.9625	11.7008
0.05	0.14	3	2223.77	3061.22	51.0204	37.0629	39.9847	7.88348	21.63	8.53716
0.15	0.12	10	3426.8	4629.63	69.4444	51.4019	55.4444	7.8645	20.16	16.3418
0.1	0.05	12	39715.8	48000	400	330.965	356.95	7.8514	10.7625	675.239
0.1	0.15	5	1603.82	2222.22	44.4444	32.0764	34.5944	7.8501	22.1625	6.34048
0.1	0.07	10	16254.3	20408.2	204.082	162.543	175.26	7.8237	14.1225	161.72
0.1	0.1	8	6073.79	8000	100	75.9223	81.85	7.80753	18.15	35.1372
0.05	0.04	7	73960.5	87500	625	528.289	569.5	7.80084	8.88	1698.34
0.05	0.02	13	574580	650000	2500	2209.92	2382.25	7.79789	4.71	29696.7
0.15	0.13	9	2603.32	3550.3	59.1716	43.3887	46.7678	7.78792	20.9625	11.4181
0.35	0.12	1	171.789	198.413	69.4444	60.1262	55.4444	7.78654	20.16	21.9188
0.3	0.15	14	1498.15	2074.07	44.4444	32.1032	34.5944	7.76014	22.1625	6.20634
0.2	0.12	13	3344.44	4513.89	69.4444	51.4529	55.4444	7.75777	20.16	15.9328
0.3	0.14	1	144.448	170.068	51.0204	43.3343	39.9847	7.72974	21.63	11.22
0.05	0.0175	15	871575	979592	3265.31	2905.25	3129.77	7.72812	4.15078	50409.7
0.4	0.11	1	180.809	206.612	82.6446	72.3237	66.7583	7.69514	19.2225	30.9738
0.05	0.05	6	39781.2	48000	400	331.51	356.95	7.67408	10.7625	647.21
0.15	0.14	8	1980.58	2721.09	51.0204	37.1358	39.9847	7.6716	21.63	8.11629
0.3	0.15	1	124.887	148.148	44.4444	37.466	34.5944	7.66436	22.1625	8.24567
0.2	0.11	14	4340.98	5785.12	82.6446	62.0139	66.7583	7.65042	19.2225	22.5087
0.3	0.13	1	168.805	197.239	59.1716	50.6414	46.7678	7.64922	20.9625	15.0054
0.25	0.14	13	1931.47	2653.06	51.0204	37.1437	39.9847	7.6487	21.63	8.07134
0.1	0.04	13	68790.3	81250	625	529.156	569.5	7.62412	8.88	1627.6
0.1	0.08	9	11028.3	14062.5	156.25	122.537	131.875	7.62045	15.6	87.1959
0.5	0.1	1	177.167	200	100	88.5837	81.85	7.60154	18.15	45.3431
0.1	0.13	6	2608.24	3550.3	59.1716	43.4706	46.7678	7.58477	20.9625	10.8712
0.05	0.02	12	531518	600000	2500	2214.66	2382.25	7.56742	4.71	28087.2
0.2	0.1	15	5706.93	7500	100	76.0923	81.85	7.56668	18.15	33.1507
0.05	0.07	5	16295.6	20408.2	204.082	162.956	175.26	7.55088	14.1225	151.403
0.05	0.0175	14	814882	914286	3265.31	2910.29	3129.77	7.54146	4.15078	48170.8
0.05	0.03	8	153978	177778	1111.11	962.362	1034.86	7.53348	6.8625	5256.15
0.15	0.07	14	15213	19047.6	204.082	162.996	175.26	7.5243	14.1225	150.413
0.15	0.08	13	10631.8	13541.7	156.25	122.675	131.875	7.4997	15.6	84.6443
0.15	0.15	7	1501.91	2074.07	44.4444	32.1838	34.5944	7.49027	22.1625	5.81124
0.15	0.06	15	22609.4	27777.8	277.778	226.094	243.028	7.4899	12.51	286.766
0.1	0.05	11	36543.3	44000	400	332.212	356.95	7.44639	10.7625	611.959
0.15	0.09	12	7635.66	9876.54	123.457	95.4457	102.54	7.43292	16.9425	50.3305
0.3	0.12	1	199.645	231.481	69.4444	59.8934	55.4444	7.42814	20.16	19.7933
0.35	0.11	1	206.011	236.128	82.6446	72.1037	66.7583	7.41355	19.2225	28.5738
0.1	0.06	10	22626.5	27777.8	277.778	226.265	243.028	7.40861	12.51	281
0.45	0.1	1	196.437	222.222	100	88.3968	81.85	7.4062	18.15	42.8612
0.1	0.11	7	4351.09	5785.12	82.6446	62.1584	66.7583	7.4003	19.2225	21.1591
0.25	0.13	14	2438.55	3313.61	59.1716	43.5456	46.7678	7.39953	20.9625	10.3824
0.05	0.1	4	6097.1	8000	100	76.2138	81.85	7.39526	18.15	31.7669
0.1	0.03	15	144540	166667	1111.11	963.601	1034.86	7.39515	6.8625	5077.96
0.3	0.14	15	1861.91	2551.02	51.0204	37.2383	39.9847	7.37532	21.63	7.54294
0.05	0.0175	13	758064	848980	3265.31	2915.63	3129.77	7.3446	4.15078	45856.5
0.15	0.1	11	5592.23	7333.33	100	76.2576	81.85	7.33351	18.15	31.2745
0.05	0.02	11	488338	550000	2500	2219.72	2382.25	7.32221	4.71	26416.8
0.2	0.15	9	1450.67	2000	44.4444	32.237	34.5944	7.3127	22.1625	5.55732
0.1	0.04	12	63689.1	75000	625	530.743	569.5	7.3025	8.88	1502.14
0.1	0.09	8	7645.08	9876.54	123.457	95.5635	102.54	7.30052	16.9425	48.6734
0.2	0.14	10	1864.08	2551.02	51.0204	37.2816	39.9847	7.25055	21.63	7.30686
0.25	0.14	1	172.414	204.082	51.0204	43.1034	39.9847	7.23535	21.63	9.72617
0.1	0.07	9	14711.3	18367.3	204.082	163.458	175.26	7.2201	14.1225	139.284
0.25	0.15	11	1419.83	1955.56	44.4444	32.2688	34.5944	7.20719	22.1625	5.40875
0.15	0.11	10	4151.46	5509.64	82.6446	62.2719	66.7583	7.2044	19.2225	20.1271
0.25	0.12	15	3103.21	4166.67	69.4444	51.7202	55.4444	7.20078	20.16	13.8701
0.05	0.015	15	1.1993e+06	1.33333e+06	4444.44	3997.65	4285.19	7.19276	3.58312	82680.2
0.2	0.13	11	2399.69	3254.44	59.1716	43.6307	46.7678	7.18989	20.9625	9.8408
0.4	0.1	1	220.453	250	100	88.181	81.85	7.1796	18.15	40.0821
0.25	0.13	1	201.536	236.686	59.1716	50.3841	46.7678	7.17747	20.9625	13.0776
0.05	0.06	5	22676.4	27777.8	277.778	226.764	243.028	7.17212	12.51	264.511
0.05	0.04	6	63770.9	75000	625	531.424	569.5	7.16492	8.88	1449.79
0.1	0.03	14	135196	155556	1111.11	965.689	1034.86	7.16295	6.8625	4784.74
0.25	0.15	1	149.029	177.778	44.4444	37.2571	34.5944	7.14679	22.1625	7.08991
0.15	0.06	14	21170.8	25925.9	277.778	226.83	243.028	7.1408	12.51	262.359
0.2	0.12	12	3104.95	4166.67	69.4444	51.7492	55.4444	7.14078	20.16	13.6552
0.3	0.15	13	1399.22	1925.93	44.4444	32.2898	34.5944	7.13737	22.1625	5.31138
0.05	0.0175	12	701112	783673	3265.31	2921.3	3129.77	7.13615	4.15078	43459.1
0.15	0.07	13	14180.9	17687.1	204.082	163.626	175.26	7.11048	14.1225	135.363
0.2	0.11	13	4051.34	5371.9	82.6446	62.3283	66.7583	7.10753	19.2225	19.6249
0.2	0.1	14	5350.19	7000	100	76.4313	81.85	7.0896	18.15	29.3621
0.35	0.15	15	1384.49	1904.76	44.4444	32.3048	34.5944	7.08778	22.1625	5.24268
0.2	0.09	15	7181.88	9259.26	123.457	95.7585	102.54	7.08205	16.9425	45.9909
0.15	0.05	15	33334.7	40000	400	333.347	356.95	7.08073	10.7625	557.119
0.05	0.03	7	135307	155556	1111.11	966.482	1034.86	7.07508	6.8625	4675.73
0.3	0.11	1	239.463	275.482	82.6446	71.8389	66.7583	7.07223	19.2225	25.8126
0.05	0.02	10	445032	500000	2500	2225.16	2382.25	7.05983	4.71	24678
0.15	0.12	9	3107.82	4166.67	69.4444	51.797	55.4444	7.04171	20.16	13.3035
0.05	0.015	14	1.12108e+06	1.24444e+06	4444.44	4003.87	4285.19	7.02644	3.58312	79146.1
0.15	0.08	12	9858.49	12500	156.25	123.231	131.875	7.01433	15.6	74.7159
0.1	0.05	10	33355.7	40000	400	333.557	356.95	7.01334	10.7625	547.254
0.05	0.13	3	2622.4	3550.3	59.1716	43.7066	46.7678	7.00382	20.9625	9.37053
0.25	0.14	12	1793.83	2448.98	51.0204	37.3714	39.9847	6.99288	21.63	6.82952
0.25	0.12	1	238.416	277.778	69.4444	59.604	55.4444	6.97868	20.16	17.3021
0.1	0.04	11	58568.4	68750	625	532.44	569.5	6.96044	8.88	1373.45
0.5	0.09	1	220.379	246.914	123.457	110.19	102.54	6.94203	16.9425	58.5132
0.1	0.03	13	125827	144444	1111.11	967.901	1034.86	6.91811	6.8625	4483.71
0.05	0.09	4	7672.48	9876.54	123.457	95.906	102.54	6.91733	16.9425	44.0118
0.05	0.0175	11	644020	718367	3265.31	2927.36	3129.77	6.91436	4.15078	40969.1
0.35	0.1	1	251.221	285.714	100	87.9274	81.85	6.91182	18.15	36.9346
0.1	0.08	8	9869.63	12500	156.25	123.37	131.875	6.89354	15.6	72.3279
0.1	0.14	5	1870.42	2551.02	51.0204	37.4085	39.9847	6.88665	21.63	6.63678
0.1	0.06	9	20465.9	25000	277.778	227.399	243.028	6.87288	12.51	244.261
0.15	0.09	11	7036.4	9053.5	123.457	95.951	102.54	6.86723	16.9425	43.4172
0.1	0.1	7	5361.97	7000	100	76.5996	81.85	6.85436	18.15	27.5668
0.05	0.015	13	1.04271e+06	1.15556e+06	4444.44	4010.44	4285.19	6.85103	3.58312	75491.1
0.1	0.12	6	3113.49	4166.67	69.4444	51.8914	55.4444	6.84703	20.16	12.624
0.15	0.13	8	2334.73	3155.82	59.1716	43.7763	46.7678	6.83357	20.9625	8.94897
0.3	0.14	14	1746.84	2380.95	51.0204	37.4322	39.9847	6.81895	21.63	6.51517
0.05	0.05	5	33416.7	40000	400	334.167	356.95	6.81777	10.7625	519.053
0.25	0.13	13	2276.71	3076.92	59.1716	43.7828	46.7678	6.81766	20.9625	8.90999
0.05	0.02	9	401589	450000	2500	2231.05	2382.25	6.77717	4.71	22862
0.15	0.05	14	31201	37333.3	400	334.296	356.95	6.77662	10.7625	513.202
0.15	0.06	13	19726.3	24074.1	277.778	227.611	243.028	6.77309	12.51	237.663
0.45	0.09	1	244.379	274.348	123.457	109.97	102.54	6.7566	16.9425	55.2087
0.2	0.08	15	9270.02	11718.7	156.25	123.6	131.875	6.69472	15.6	68.4707
0.25	0.12	14	2910.35	3888.89	69.4444	51.9706	55.4444	6.68427	20.16	12.0677
0.05	0.0175	10	586775	653061	3265.31	2933.87	3129.77	6.67705	4.15078	38375.3
0.15	0.1	10	5115.17	6666.67	100	76.7275	81.85	6.67622	18.15	26.24
0.15	0.07	12	13143.7	16326.5	204.082	164.297	175.26	6.67299	14.1225	120.198
0.05	0.015	12	964181	1.06667e+06	4444.44	4017.42	4285.19	6.6653	3.58312	71702.4
0.1	0.03	12	116430	133333	1111.11	970.253	1034.86	6.65889	6.8625	4174.2
0.15	0.04	15	53400.7	62500	625	534.007	569.5	6.64652	8.88	1259.74
0.5	0.13	2	200.389	236.686	59.1716	50.0972	46.7678	6.64592	20.9625	11.085
0.25	0.11	1	286.04	330.579	82.6446	71.5101	66.7583	6.64495	19.2225	22.5797
0.2	0.09	14	6730.63	8641.98	123.457	96.1519	102.54	6.64392	16.9425	40.8098
0.5	0.14	2	171.317	204.082	51.0204	42.8293	39.9847	6.64181	21.63	8.09199
0.05	0.0125	15	1.74689e+06	1.92e+06	6400	5822.97	6207.55	6.6046	3.00703	147905
0.1	0.04	10	53426.8	62500	625	534.268	569.5	6.59454	8.88	1241.33
0.25	0.11	15	3757.79	4958.68	82.6446	62.6299	66.7583	6.59169	19.2225	17.0434
0.2	0.1	13	4991.42	6500	100	76.791	81.85	6.58801	18.15	25.5935
0.3	0.1	1	292.074	333.333	100	87.6223	81.85	6.58775	18.15	33.3199
0.2	0.14	1	214.013	255.102	51.0204	42.8025	39.9847	6.58333	21.63	7.94018
0.1	0.07	8	13157	16326.5	204.082	164.463	175.26	6.56544	14.1225	116.59
0.05	0.03	6	116533	133333	1111.11	971.107	1034.86	6.56504	6.8625	4064.52
0.3	0.13	15	2194.36	2958.58	59.1716	43.8872	46.7678	6.56344	20.9625	8.29734
0.15	0.14	7	1751.12	2380.95	51.0204	37.5239	39.9847	6.55789	21.63	6.05543
0.2	0.13	1	250.247	295.858	59.1716	50.0493	46.7678	6.55669	20.9625	10.7687
0.1	0.05	9	30151.5	36000	400	335.016	356.95	6.5471	10.7625	481.094
0.05	0.08	4	9901.99	12500	156.25	123.775	131.875	6.5442	15.6	65.6113
0.4	0.09	1	274.294	308.642	123.457	109.718	102.54	6.54173	16.9425	51.5155
0.2	0.11	12	3759.8	4958.68	82.6446	62.6633	66.7583	6.53479	19.2225	16.7684
0.35	0.15	14	1299	1777.78	44.4444	32.4751	34.5944	6.52606	22.1625	4.49162
0.5	0.12	2	237.22	277.778	69.4444	59.3051	55.4444	6.50981	20.16	14.9046
0.15	0.08	11	9080.68	11458.3	156.25	123.827	131.875	6.499	15.6	64.763
0.5	0.15	2	147.984	177.778	44.4444	36.9961	34.5944	6.49169	22.1625	5.76804
0.2	0.12	11	2863.67	3819.44	69.4444	52.0667	55.4444	6.48727	20.16	11.4089
0.3	0.15	12	1299.54	1777.78	44.4444	32.4886	34.5944	6.48181	22.1625	4.4346
0.05	0.02	8	357997	400000	2500	2237.48	2382.25	6.47016	4.71	20957.9
0.05	0.015	11	885473	977778	4444.44	4024.88	4285.19	6.46769	3.58312	67764.7
0.2	0.15	1	184.923	222.222	44.4444	36.9846	34.5944	6.46268	22.1625	5.71304
0.05	0.0125	14	1.63265e+06	1.792e+06	6400	5830.91	6207.55	6.4594	3.00703	141859
0.15	0.05	13	29059.5	34666.7	400	335.302	356.95	6.45614	10.7625	468.619
0.05	0.04	5	53502.1	62500	625	535.021	569.5	6.44433	8.88	1188.77
0.2	0.13	10	2196.84	2958.58	59.1716	43.9367	46.7678	6.44344	20.9625	8.01475
0.15	0.11	9	3763.12	4958.68	82.6446	62.7186	66.7583	6.44085	19.2225	16.3185
0.1	0.09	7	6744.41	8641.98	123.457	96.3487	102.54	6.42602	16.9425	38.3333
0.05	0.0175	9	529366	587755	3265.31	2940.92	3129.77	6.42142	4.15078	35663.9
0.25	0.15	10	1300.3	1777.78	44.4444	32.5074	34.5944	6.42023	22.1625	4.35577
0.2	0.14	9	1691.15	2295.92	51.0204	37.5812	39.9847	6.39553	21.63	5.77689
0.15	0.04	14	49961.3	58333.3	625	535.299	569.5	6.38909	8.88	1169.69
0.2	0.12	1	296.141	347.222	69.4444	59.2283	55.4444	6.38857	20.16	14.3175
0.15	0.06	12	18275.5	22222.2	277.778	228.444	243.028	6.38414	12.51	212.698
0.2	0.07	15	12355.7	15306.1	204.082	164.743	175.26	6.38396	14.1225	110.61
0.1	0.03	11	107005	122222	1111.11	972.768	1034.86	6.38309	6.8625	3855.51
0.1	0.02	15	336000	375000	2500	2240	2382.25	6.35039	4.71	20234.7
0.45	0.13	2	221.914	262.985	59.1716	49.9307	46.7678	6.33463	20.9625	10.0041
0.2	0.15	8	1301.42	1777.78	44.4444	32.5354	34.5944	6.32866	22.1625	4.23971
0.45	0.14	2	189.69	226.757	51.0204	42.6802	39.9847	6.31564	21.63	7.26588
0.05	0.0125	13	1.51822e+06	1.664e+06	6400	5839.31	6207.55	6.30627	3.00703	135603
0.25	0.14	11	1655.07	2244.9	51.0204	37.6153	39.9847	6.29902	21.63	5.61404
0.2	0.08	14	8684.53	10937.5	156.25	124.065	131.875	6.29531	15.6	61.0001
0.1	0.06	8	18291.4	22222.2	277.778	228.643	243.028	6.29146	12.51	206.927
0.05	0.12	3	3129.79	4166.67	69.4444	52.1632	55.4444	6.29025	20.16	10.7663
0.35	0.09	1	312.63	352.734	123.457	109.421	102.54	6.28816	16.9425	47.3419
0.15	0.09	10	6433.07	8230.45	123.457	96.496	102.54	6.26358	16.9425	36.5312
0.05	0.015	10	806577	888889	4444.44	4032.89	4285.19	6.25628	3.58312	63659.6
0.1	0.11	6	3769.66	4958.68	82.6446	62.8276	66.7583	6.25626	19.2225	15.4501
0.05	0.07	4	13195.5	16326.5	204.082	164.943	175.26	6.25478	14.1225	106.437
0.5	0.11	2	284.804	330.579	82.6446	71.201	66.7583	6.23967	19.2225	19.7376
0.3	0.14	13	1630.98	2210.88	51.0204	37.6379	39.9847	6.23514	21.63	5.50736
0.45	0.12	2	262.745	308.642	69.4444	59.1176	55.4444	6.21334	20.16	13.4922
0.15	0.07	11	12101.1	14966	204.082	165.016	175.26	6.20823	14.1225	104.951
0.25	0.13	12	2113.71	2840.24	59.1716	44.0356	46.7678	6.20442	20.9625	7.46467
0.1	0.04	9	48262.5	56250	625	536.25	569.5	6.20044	8.88	1105.55
0.35	0.14	15	1613.74	2186.59	51.0204	37.654	39.9847	6.18976	21.63	5.43212
0.2	0.09	13	6277	8024.69	123.457	96.5692	102.54	6.183	16.9425	35.6514
0.25	0.1	1	348.977	400	100	87.2442	81.85	6.18283	18.15	29.0969
0.1	0.02	14	314108	350000	2500	2243.63	2382.25	6.17857	4.71	19216.6
0.15	0.15	6	1303.26	1777.78	44.4444	32.5815	34.5944	6.1782	22.1625	4.05196
0.5	0.08	1	281.084	312.5	156.25	140.542	131.875	6.16677	15.6	75.1152
0.15	0.12	8	2785.65	3703.7	69.4444	52.2309	55.4444	6.15251	20.16	10.3267
0.45	0.15	2	163.829	197.531	44.4444	36.8616	34.5944	6.15045	22.1625	5.13999
0.05	0.0125	12	1.40357e+06	1.536e+06	6400	5848.23	6207.55	6.14415	3.00703	129113
0.05	0.0175	8	471778	522449	3265.31	2948.61	3129.77	6.14382	4.15078	32818
0.25	0.12	13	2716.28	3611.11	69.4444	52.2362	55.4444	6.14172	20.16	10.2926
0.05	0.02	7	314242	350000	2500	2244.58	2382.25	6.13326	4.71	18952
0.2	0.06	15	17175	20833.3	277.778	229.001	243.028	6.12542	12.51	196.764
0.15	0.03	15	97515.1	111111	1111.11	975.151	1034.86	6.12316	6.8625	3565.29
0.15	0.04	13	46511.2	54166.7	625	536.668	569.5	6.1177	8.88	1077.92
0.15	0.05	12	26909.9	32000	400	336.374	356.95	6.11701	10.7625	423.373
0.25	0.11	14	3523.14	4628.1	82.6446	62.9131	66.7583	6.11181	19.2225	14.7851
0.25	0.1	15	4628.14	6000	100	77.1357	81.85	6.11176	18.15	22.2251
0.1	0.08	7	8700.74	10937.5	156.25	124.296	131.875	6.09724	15.6	57.4358
0.1	0.13	5	2204.08	2958.58	59.1716	44.0817	46.7678	6.09342	20.9625	7.21503
0.1	0.03	10	97547.4	111111	1111.11	975.474	1034.86	6.088	6.8625	3526.81
0.2	0.11	1	355.42	413.223	82.6446	71.0839	66.7583	6.08528	19.2225	18.7113
0.2	0.1	12	4630.46	6000	100	77.1744	81.85	6.05847	18.15	21.8612
0.4	0.15	15	1223.32	1666.67	44.4444	32.6218	34.5944	6.04717	22.1625	3.89151
0.3	0.13	14	2058.12	2761.34	59.1716	44.1026	46.7678	6.04297	20.9625	7.10281
0.1	0.05	8	26929.2	32000	400	336.616	356.95	6.04085	10.7625	413.489
0.1	0.0175	15	442770	489796	3265.31	2951.8	3129.77	6.02927	4.15078	31674
0.05	0.015	9	727478	800000	4444.44	4041.55	4285.19	6.02859	3.58312	59364.5
0.05	0.06	4	18337.5	22222.2	277.778	229.219	243.028	6.02433	12.51	190.686
0.2	0.07	14	11571.2	14285.7	204.082	165.303	175.26	6.02345	14.1225	99.141
0.1	0.02	13	292170	325000	2500	2247.46	2382.25	5.99736	4.71	18167.9
0.45	0.08	1	311.734	347.222	156.25	140.28	131.875	5.99173	15.6	70.6475
0.05	0.03	5	97640.1	111111	1111.11	976.401	1034.86	5.98733	6.8625	3417.61
0.3	0.09	1	363.547	411.523	123.457	109.064	102.54	5.98175	16.9425	42.5618
0.4	0.13	2	248.691	295.858	59.1716	49.7382	46.7678	5.97218	20.9625	8.82359
0.05	0.0125	11	1.2887e+06	1.408e+06	6400	5857.74	6207.55	5.97168	3.00703	122364
0.15	0.06	11	16817.9	20370.4	277.778	229.335	243.028	5.97073	12.51	187.497
0.15	0.1	9	4634.31	6000	100	77.2385	81.85	5.9705	18.15	21.2661
0.45	0.11	2	315.501	367.309	82.6446	70.9878	66.7583	5.95809	19.2225	17.8888
0.15	0.08	10	8298.04	10416.7	156.25	124.471	131.875	5.94872	15.6	54.8252
0.05	0.01	15	2.76301e+06	3e+06	10000	9210.02	9757.75	5.94708	2.4225	300005
0.35	0.15	13	1212.93	1650.79	44.4444	32.6557	34.5944	5.93686	22.1625	3.75865
0.4	0.14	2	212.539	255.102	51.0204	42.5077	39.9847	5.93542	21.63	6.36559
0.2	0.11	11	3466.24	4545.45	82.6446	63.0225	66.7583	5.92766	19.2225	13.9559
0.15	0.03	14	91192.9	103704	1111.11	977.067	1034.86	5.91504	6.8625	3340.14
0.3	0.12	15	2617.64	3472.22	69.4444	52.3527	55.4444	5.90552	20.16	9.55862
0.2	0.05	15	25282.4	30000	400	337.099	356.95	5.88883	10.7625	394.07
0.1	0.15	4	1306.87	1777.78	44.4444	32.6716	34.5944	5.88523	22.1625	3.69716
0.2	0.08	13	8096.23	10156.2	156.25	124.557	131.875	5.87488	15.6	53.5472
0.1	0.0175	14	413860	457143	3265.31	2956.14	3129.77	5.87357	4.15078	30147.7
0.4	0.12	2	294.505	347.222	69.4444	58.9011	55.4444	5.86854	20.16	11.9483
0.1	0.07	7	11590.4	14285.7	204.082	165.578	175.26	5.84775	14.1225	93.752
0.5	0.1	2	347.714	400	100	86.9285	81.85	5.8422	18.15	25.7916
0.05	0.0175	7	413994	457143	3265.31	2957.1	3129.77	5.83929	4.15078	29816.1
0.15	0.04	12	43050	50000	625	538.125	569.5	5.83042	8.88	984.386
0.05	0.01	14	2.58181e+06	2800000	10000	9220.73	9757.75	5.82402	2.4225	288387
0.05	0.05	4	26984.9	32000	400	337.311	356.95	5.8221	10.7625	385.675
0.1	0.02	12	270184	300000	2500	2251.54	2382.25	5.80548	4.71	17085.8
0.2	0.06	14	16078.7	19444.4	277.778	229.695	243.028	5.80446	12.51	177.757
0.1	0.1	6	4641.88	6000	100	77.3647	81.85	5.79765	18.15	20.1182
0.15	0.13	7	2063	2761.34	59.1716	44.2071	46.7678	5.79238	20.9625	6.5569
0.2	0.12	10	2620.47	3472.22	69.4444	52.4094	55.4444	5.79112	20.16	9.21177
0.4	0.08	1	349.946	390.625	156.25	139.979	131.875	5.78914	15.6	65.6676
0.3	0.15	11	1199.06	1629.63	44.4444	32.7015	34.5944	5.78845	22.1625	3.58311
0.05	0.0125	10	1.17359e+06	1.28e+06	6400	5867.96	6207.55	5.7872	3.00703	115322
0.05	0.015	8	648158	711111	4444.44	4050.99	4285.19	5.7814	3.58312	54851.5
0.1	0.04	8	43073.6	50000	625	538.42	569.5	5.77237	8.88	965.943
0.1	0.03	9	88056.5	100000	1111.11	978.406	1034.86	5.77011	6.8625	3187.18
0.05	0.02	6	270304	300000	2500	2252.53	2382.25	5.75874	4.71	16826.6
0.15	0.05	11	24751.5	29333.3	400	337.521	356.95	5.7564	10.7625	377.488
0.4	0.15	2	183.529	222.222	44.4444	36.7058	34.5944	5.7522	22.1625	4.45798
0.25	0.09	15	5818.14	7407.41	123.457	96.969	102.54	5.74526	16.9425	31.0374
0.05	0.11	3	3788.47	4958.68	82.6446	63.1412	66.7583	5.72845	19.2225	13.0828
0.15	0.07	10	11052.7	13605.4	204.082	165.791	175.26	5.71165	14.1225	89.6693
0.1	0.0175	13	384895	424490	3265.31	2960.73	3129.77	5.70937	4.15078	28574.2
0.2	0.09	12	5820.85	7407.41	123.457	97.0141	102.54	5.6961	16.9425	30.5369
0.15	0.03	13	84855	96296.3	1111.11	979.096	1034.86	5.69559	6.8625	3109.76
0.05	0.01	13	2.40033e+06	2600000	10000	9232.05	9757.75	5.69427	2.4225	276358
0.15	0.13	1	330.562	394.477	59.1716	49.5843	46.7678	5.68025	20.9625	7.93272
0.1	0.015	15	608275	666667	4444.44	4055.16	4285.19	5.67253	3.58312	52914.1
0.25	0.1	14	4337.75	5600	100	77.4598	81.85	5.66773	18.15	19.2739
0.35	0.14	14	1513.67	2040.82	51.0204	37.8418	39.9847	5.66267	21.63	4.59185
0.15	0.14	1	282.558	340.136	51.0204	42.3836	39.9847	5.66006	21.63	5.7549
0.05	0.009	15	3.42869e+06	3.7037e+06	12345.7	11429	12075.8	5.65923	2.18632	418339
0.1	0.06	7	16101.6	19444.4	277.778	230.023	243.028	5.65369	12.51	169.124
0.2	0.1	1	433.774	500	100	86.7548	81.85	5.65367	18.15	24.0574
0.2	0.07	13	10783.3	13265.3	204.082	165.897	175.26	5.64379	14.1225	87.6638
0.2	0.13	9	1992.12	2662.72	59.1716	44.2694	46.7678	5.64355	20.9625	6.24184
0.2	0.04	15	40434.6	46875	625	539.128	569.5	5.6336	8.88	922.477
0.4	0.11	2	353.709	413.223	82.6446	70.7418	66.7583	5.63103	19.2225	15.8682
0.3	0.14	12	1514.28	2040.82	51.0204	37.8571	39.9847	5.62006	21.63	4.52664
0.15	0.09	9	5825.32	7407.41	123.457	97.0887	102.54	5.61493	16.9425	29.7184
0.15	0.11	8	3371.16	4407.71	82.6446	63.2092	66.7583	5.6148	19.2225	12.5959
0.2	0.05	14	23659.5	28000	400	337.993	356.95	5.60857	10.7625	359.352
0.25	0.11	13	3287.11	4297.52	82.6446	63.2136	66.7583	5.60741	19.2225	12.5645
0.05	0.04	4	43141.2	50000	625	539.265	569.5	5.60672	8.88	914.16
0.1	0.02	11	248148	275000	2500	2255.89	2382.25	5.60133	4.71	15966.8
0.25	0.09	1	434.49	493.827	123.457	108.623	102.54	5.59964	16.9425	36.9965
0.05	0.0125	9	1.05822e+06	1.152e+06	6400	5879	6207.55	5.58859	3.00703	107947
0.25	0.15	9	1179.6	1600	44.4444	32.7667	34.5944	5.57803	22.1625	3.34063
0.45	0.1	2	385.259	444.444	100	86.6833	81.85	5.57579	18.15	23.3606
0.25	0.12	12	2520.93	3333.33	69.4444	52.5194	55.4444	5.56948	20.16	8.55596
0.25	0.14	10	1515.13	2040.82	51.0204	37.8784	39.9847	5.56075	21.63	4.43659
0.15	0.12	1	391.382	462.963	69.4444	58.7074	55.4444	5.55794	20.16	10.6466
0.05	0.01	12	2.21858e+06	2400000	10000	9244.07	9757.75	5.55691	2.4225	263872
0.25	0.13	11	1949.49	2603.55	59.1716	44.3065	46.7678	5.55504	20.9625	6.05773
0.35	0.08	1	398.928	446.429	156.25	139.625	131.875	5.55038	15.6	60.0578
0.05	0.009	14	3.20356e+06	3.45679e+06	12345.7	11441.3	12075.8	5.54539	2.18633	402546
0.35	0.13	2	282.925	338.123	59.1716	49.5118	46.7678	5.54222	20.9625	7.52983
0.1	0.0175	12	355873	391837	3265.31	2965.61	3129.77	5.5355	4.15078	26948.9
0.1	0.015	14	568471	622222	4444.44	4060.51	4285.19	5.53353	3.58312	50485.3
0.15	0.06	10	15353	18518.5	277.778	230.295	243.028	5.5288	12.51	162.118
0.15	0.04	11	39576.8	45833.3	625	539.683	569.5	5.52482	8.88	889.028
0.4	0.15	14	1147.56	1555.56	44.4444	32.7874	34.5944	5.51156	22.1625	3.26559
0.05	0.015	7	568596	622222	4444.44	4061.4	4285.19	5.51035	3.58312	50085.1
0.05	0.0175	6	355990	391837	3265.31	2966.58	3129.77	5.50091	4.15078	26630.6
0.2	0.1	11	4267.19	5500	100	77.5853	81.85	5.49673	18.15	18.1873
0.3	0.13	13	1921.02	2564.1	59.1716	44.3311	46.7678	5.49643	20.9625	5.93716
0.15	0.15	1	244.03	296.296	44.4444	36.6044	34.5944	5.4911	22.1625	4.04005
0.1	0.05	7	23687.2	28000	400	338.388	356.95	5.48528	10.7625	344.531
0.35	0.14	2	241.741	291.545	51.0204	42.3046	39.9847	5.4838	21.63	5.38193
0.25	0.08	15	7501.78	9375	156.25	125.03	131.875	5.47503	15.6	46.8597
0.2	0.14	8	1516.4	2040.82	51.0204	37.91	39.9847	5.47257	21.63	4.30419
0.2	0.06	13	14978.1	18055.6	277.778	230.432	243.028	5.46631	12.51	158.662
0.15	0.03	12	78500.3	88888.9	1111.11	981.253	1034.86	5.46321	6.8625	2873.81
0.35	0.12	2	335.123	396.825	69.4444	58.6466	55.4444	5.46009	20.16	10.2538
0.1	0.12	5	2628.76	3472.22	69.4444	52.5752	55.4444	5.45746	20.16	8.23269
0.1	0.09	6	5834.13	7407.41	123.457	97.2354	102.54	5.45551	16.9425	28.1397
0.35	0.13	15	1900.66	2535.93	59.1716	44.3486	46.7678	5.45478	20.9625	5.85214
0.2	0.08	12	7504.94	9375	156.25	125.082	131.875	5.43051	15.6	46.1395
0.05	0.009	13	2.97812e+06	3.20988e+06	12345.7	11454.3	12075.8	5.42538	2.18632	386188
0.1	0.03	8	78528.9	88888.9	1111.11	981.611	1034.86	5.42479	6.8625	2835.59
0.3	0.12	14	2454.39	3240.74	69.4444	52.594	55.4444	5.41965	20.16	8.12486
0.05	0.01	11	2.03651e+06	2200000	10000	9256.88	9757.75	5.41084	2.4225	250875
0.15	0.02	15	226020	250000	2500	2260.2	2382.25	5.40005	4.71	14896.7
0.2	0.04	14	37824.1	43750	625	540.344	569.5	5.3958	8.88	850.065
0.3	0.11	15	3167.25	4132.23	82.6446	63.345	66.7583	5.38833	19.2225	11.6502
0.1	0.015	13	528600	577778	4444.44	4066.15	4285.19	5.38695	3.58312	47979.2
0.1	0.02	10	226057	250000	2500	2260.57	2382.25	5.38291	4.71	14807.1
0.05	0.0125	8	942563	1.024e+06	6400	5891.02	6207.55	5.37306	3.00703	100190
0.15	0.05	10	22583.8	26666.7	400	338.756	356.95	5.37073	10.7625	331.011
0.15	0.08	9	7510.18	9375	156.25	125.17	131.875	5.35702	15.6	44.9618
0.05	0.008	15	4.36258e+06	4687500	15625	14541.9	15320.5	5.35384	1.9488	606145
0.1	0.0175	11	326790	359184	3265.31	2970.82	3129.77	5.35053	4.15078	25266.5
0.25	0.09	14	5451.33	6913.58	123.457	97.3451	102.54	5.33666	16.9425	26.9879
0.05	0.02	5	226159	250000	2500	2261.59	2382.25	5.33522	4.71	14559
0.15	0.14	6	1518.49	2040.82	51.0204	37.9622	39.9847	5.32766	21.63	4.09049
0.5	0.09	2	433.229	493.827	123.457	108.307	102.54	5.32489	16.9425	33.2612
0.05	0.03	4	78609.5	88888.9	1111.11	982.619	1034.86	5.31662	6.8625	2729.24
0.35	0.15	12	1126.22	1523.81	44.4444	32.8481	34.5944	5.31634	22.1625	3.04963
0.2	0.05	13	22031.2	26000	400	338.941	356.95	5.31318	10.7625	324.308
0.05	0.1	3	4663.65	6000	100	77.7276	81.85	5.30368	18.15	16.9943
0.1	0.04	7	37857.6	43750	625	540.823	569.5	5.30249	8.88	822.375
0.15	0.11	1	469.962	550.964	82.6446	70.4944	66.7583	5.29985	19.2225	13.9584
0.2	0.03	15	73708.4	83333.3	1111.11	982.779	1034.86	5.29948	6.8625	2712.55
0.05	0.009	12	2.75235e+06	2.96296e+06	12345.7	11468.1	12075.8	5.29835	2.18632	369205
0.5	0.07	1	370.076	408.163	204.082	185.038	175.26	5.28432	14.1225	95.6094
0.25	0.07	15	9988.08	12244.9	204.082	166.468	175.26	5.28166	14.1225	77.3041
0.2	0.11	10	3170.5	4132.23	82.6446	63.41	66.7583	5.28038	19.2225	11.211
0.35	0.15	2	208.699	253.968	44.4444	36.5223	34.5944	5.27853	22.1625	3.71657
0.1	0.0125	15	884514	960000	6400	5896.76	6207.55	5.27053	3.00703	96590.6
0.4	0.1	2	432.002	500	100	86.4005	81.85	5.26673	18.15	20.7069
0.3	0.08	1	464.001	520.833	156.25	139.2	131.875	5.26233	15.6	53.6582
0.2	0.15	7	1150.34	1555.56	44.4444	32.8668	34.5944	5.25649	22.1625	2.98474
0.05	0.01	10	1.85412e+06	2e+06	10000	9270.61	9757.75	5.25466	2.4225	237304
0.05	0.008	14	4.07578e+06	4375000	15625	14556.4	15320.5	5.2495	1.9488	583904
0.15	0.02	14	211262	233333	2500	2263.52	2382.25	5.24547	4.71	14097.3
0.35	0.11	2	402.588	472.255	82.6446	70.4529	66.7583	5.24411	19.2225	13.6503
0.2	0.07	12	9991.81	12244.9	204.082	166.53	175.26	5.24231	14.1225	76.2133
0.1	0.015	12	488658	533333	4444.44	4072.15	4285.19	5.23176	3.58312	45388.1
0.15	0.03	11	72127.6	81481.5	1111.11	983.559	1034.86	5.21599	6.8625	2631.93
0.4	0.14	15	1425.12	1913.27	51.0204	38.0033	39.9847	5.21377	21.63	3.92596
0.1	0.08	6	7520.48	9375	156.25	125.341	131.875	5.21275	15.6	42.6895
0.05	0.015	6	488762	533333	4444.44	4073.02	4285.19	5.20938	3.58312	45019.8
0.15	0.1	8	4149.31	5333.33	100	77.7995	81.85	5.20631	18.15	16.4064
0.25	0.1	13	4045.79	5200	100	77.8037	81.85	5.20072	18.15	16.3729
0.15	0.04	10	36090.7	41666.7	625	541.361	569.5	5.1979	8.88	791.825
0.15	0.12	7	2459.95	3240.74	69.4444	52.7133	55.4444	5.18121	20.16	7.45936
0.2	0.09	11	5362	6790.12	123.457	97.4908	102.54	5.17925	16.9425	25.4954
0.15	0.07	9	9997.98	12244.9	204.082	166.633	175.26	5.17738	14.1225	74.4289
0.45	0.15	15	1096.46	1481.48	44.4444	32.8939	34.5944	5.16993	22.1625	2.892
0.15	0.0175	15	297605	326531	3265.31	2976.05	3129.77	5.16517	4.15078	23629.2
0.05	0.009	11	2.52623e+06	2.71605e+06	12345.7	11482.9	12075.8	5.16329	2.18632	351523
0.1	0.0175	10	297641	326531	3265.31	2976.41	3129.77	5.15266	4.15078	23520.5
0.1	0.0125	14	826501	896000	6400	5903.58	6207.55	5.14895	3.00703	92399.1
0.1	0.02	9	203906	225000	2500	2265.62	2382.25	5.14767	4.71	13601.8
0.2	0.04	13	35206.1	40625	625	541.633	569.5	5.14508	8.88	776.593
0.25	0.06	15	13868.5	16666.7	277.778	231.142	243.028	5.1422	12.51	141.272
0.05	0.008	13	3.78861e+06	4062500	15625	14571.6	15320.5	5.13951	1.9488	560863
0.05	0.0125	7	826596	896000	6400	5904.26	6207.55	5.13688	3.00703	91987.7
0.45	0.07	1	410.485	453.515	204.082	184.718	175.26	5.12036	14.1225	89.4584
0.5	0.13	3	295.747	355.03	59.1716	49.2912	46.7678	5.11946	20.9625	6.36776
0.05	0.0175	5	297737	326531	3265.31	2977.37	3129.77	5.11856	4.15078	23225.4
0.35	0.14	13	1412.95	1895.04	51.0204	38.041	39.9847	5.10938	21.63	3.77782
0.2	0.06	12	13873	16666.7	277.778	231.216	243.028	5.10856	12.51	139.519
0.2	0.03	14	68920.7	77777.8	1111.11	984.581	1034.86	5.10677	6.8625	2528.1
0.25	0.08	14	7026.52	8750	156.25	125.474	131.875	5.10184	15.6	40.9787
0.2	0.09	1	540.262	617.284	123.457	108.052	102.54	5.10147	16.9425	30.385
0.05	0.01	9	1.67138e+06	1.8e+06	10000	9285.44	9757.75	5.0866	2.4225	223079
0.15	0.02	13	196476	216667	2500	2267.03	2382.25	5.08245	4.71	13275.8
0.25	0.11	12	3049.63	3966.94	82.6446	63.5339	66.7583	5.07504	19.2225	10.3966
0.45	0.09	2	480.094	548.697	123.457	108.021	102.54	5.07409	16.9425	30.0424
0.5	0.12	3	350.432	416.667	69.4444	58.4053	55.4444	5.06951	20.16	8.76671
0.05	0.15	2	1317.02	1777.78	44.4444	32.9255	34.5944	5.0688	22.1625	2.78532
0.1	0.015	11	448640	488889	4444.44	4078.55	4285.19	5.06667	3.58312	42702.9
0.15	0.06	9	13880.3	16666.7	277.778	231.338	243.028	5.05308	12.51	136.649
0.3	0.15	10	1097.7	1481.48	44.4444	32.9311	34.5944	5.05097	22.1625	2.7667
0.1	0.07	6	10010.1	12244.9	204.082	166.835	175.26	5.05001	14.1225	70.9837
0.1	0.03	7	68960.7	77777.8	1111.11	985.153	1034.86	5.04577	6.8625	2470.94
0.1	0.14	4	1522.57	2040.82	51.0204	38.0642	39.9847	5.0455	21.63	3.68842
0.2	0.12	9	2375.19	3125	69.4444	52.7819	55.4444	5.04444	20.16	7.08918
0.5	0.14	3	252.613	306.122	51.0204	42.1021	39.9847	5.02928	21.63	4.48352
0.25	0.05	15	20391.7	24000	400	339.862	356.95	5.02795	10.7625	292.003
0.05	0.007	15	5.72968e+06	6.12245e+06	20408.2	19098.9	20059.2	5.02784	1.70993	922107
0.15	0.0175	14	278136	304762	3265.31	2980.03	3129.77	5.02495	4.15078	22423.5
0.05	0.008	12	3.50106e+06	3750000	15625	14587.7	15320.5	5.02311	1.9488	536934
0.1	0.0125	13	768402	832000	6400	5910.78	6207.55	5.02076	3.00703	88070.1
0.3	0.13	2	328.263	394.477	59.1716	49.2395	46.7678	5.01981	20.9625	6.10943
0.05	0.009	10	2.29973e+06	2.46914e+06	12345.7	11498.7	12075.8	5.01891	2.18632	333053
0.2	0.05	12	20397	24000	400	339.951	356.95	5.00055	10.7625	288.98
0.05	0.09	3	5859.42	7407.41	123.457	97.6569	102.54	5.00034	16.9425	23.8455
0.3	0.1	15	3897.69	5000	100	77.9538	81.85	4.99805	18.15	15.1801
0.3	0.14	11	1396.7	1870.75	51.0204	38.0919	39.9847	4.96894	21.63	3.58256
0.1	0.11	5	3180.01	4132.23	82.6446	63.6002	66.7583	4.96557	19.2225	9.97367
0.3	0.12	2	388.939	462.963	69.4444	58.3408	55.4444	4.96455	20.16	8.38889
0.25	0.12	11	2324.2	3055.56	69.4444	52.8228	55.4444	4.96304	20.16	6.87288
0.35	0.13	14	1782.29	2366.86	59.1716	44.5573	46.7678	4.96091	20.9625	4.88608
0.2	0.08	11	6910.47	8593.75	156.25	125.645	131.875	4.95854	15.6	38.8148
0.15	0.05	9	20405.8	24000	400	340.097	356.95	4.95542	10.7625	284.032
0.15	0.03	10	65735.9	74074.1	1111.11	986.038	1034.86	4.95146	6.8625	2383.71
0.4	0.15	13	1071.3	1444.44	44.4444	32.9629	34.5944	4.94955	22.1625	2.66185
0.1	0.06	6	13894.7	16666.7	277.778	231.578	243.028	4.94439	12.51	131.105
0.25	0.07	14	9352.18	11428.6	204.082	167.003	175.26	4.94422	14.1225	68.1782
0.1	0.0175	9	268420	293878	3265.31	2982.45	3129.77	4.93958	4.15078	21703.3
0.3	0.11	14	2968.84	3856.75	82.6446	63.618	66.7583	4.93614	19.2225	9.8613
0.3	0.14	2	280.4	340.136	51.0204	42.06	39.9847	4.93422	21.63	4.30702
0.05	0.007	14	5.35252e+06	5.71429e+06	20408.2	19116.1	20059.2	4.9333	1.70993	889354
0.4	0.07	1	460.875	510.204	204.082	184.35	175.26	4.93083	14.1225	82.6279
0.3	0.13	12	1782.98	2366.86	59.1716	44.5746	46.7678	4.92017	20.9625	4.80989
0.15	0.1	1	573.862	666.667	100	86.0794	81.85	4.91334	18.15	17.8876
0.15	0.09	8	5212.76	6584.36	123.457	97.7392	102.54	4.91199	16.9425	23.049
0.15	0.02	12	181661	200000	2500	2270.76	2382.25	4.90984	4.71	12430.2
0.3	0.12	13	2290.17	3009.26	69.4444	52.85	55.4444	4.90911	20.16	6.73123
0.25	0.09	13	5082.69	6419.75	123.457	97.7441	102.54	4.90669	16.9425	23.0016
0.05	0.01	8	1.48825e+06	1.6e+06	10000	9301.57	9757.75	4.90435	2.4225	208101
0.25	0.08	1	554.702	625	156.25	138.675	131.875	4.90382	15.6	46.2452
0.2	0.03	13	64121.7	72222.2	1111.11	986.488	1034.86	4.90355	6.8625	2339.94
0.35	0.1	2	491.821	571.429	100	86.0687	81.85	4.9016	18.15	17.7978
0.25	0.04	15	32573.8	37500	625	542.897	569.5	4.90027	8.88	707.741
0.05	0.008	11	3.21309e+06	3437500	15625	14604.9	15320.5	4.89937	1.9488	512012
0.15	0.015	15	408511	444444	4444.44	4085.11	4285.19	4.89797	3.58312	40035
0.2	0.1	10	3901.43	5000	100	78.0286	81.85	4.89741	18.15	14.6029
0.1	0.02	8	181691	200000	2500	2271.14	2382.25	4.89225	4.71	12345.4
0.1	0.015	10	408541	444444	4444.44	4085.41	4285.19	4.89011	3.58312	39912.6
0.5	0.11	3	421.127	495.868	82.6446	70.1879	66.7583	4.88633	19.2225	11.7622
0.1	0.0125	12	710212	768000	6400	5918.43	6207.55	4.88506	3.00703	83589.7
0.2	0.04	12	32580.2	37500	625	543.003	569.5	4.87965	8.88	702.073
0.15	0.0175	13	258633	282993	3265.31	2984.23	3129.77	4.8771	4.15078	21183
0.05	0.0125	6	710281	768000	6400	5919.01	6207.55	4.87489	3.00703	83258.2
0.35	0.12	15	2265.83	2976.19	69.4444	52.8693	55.4444	4.87077	20.16	6.63135
0.05	0.015	5	408621	444444	4444.44	4086.21	4285.19	4.86967	3.58312	39595
0.1	0.05	6	20423	24000	400	340.383	356.95	4.86719	10.7625	274.468
0.05	0.009	9	2.07282e+06	2.22222e+06	12345.7	11515.7	12075.8	4.8636	2.18632	313686
0.25	0.13	10	1783.95	2366.86	59.1716	44.5987	46.7678	4.86347	20.9625	4.70476
0.15	0.04	9	32590.7	37500	625	543.179	569.5	4.84575	8.88	692.799
0.05	0.02	4	181773	200000	2500	2272.16	2382.25	4.84505	4.71	12119.2
0.25	0.06	14	12981.1	15555.6	277.778	231.805	243.028	4.84126	12.51	125.94
0.05	0.007	13	4.97492e+06	5.30612e+06	20408.2	19134.3	20059.2	4.83365	1.70993	855414
0.2	0.07	11	9196.44	11224.5	204.082	167.208	175.26	4.81568	14.1225	64.8381
0.1	0.01	15	1.3965e+06	1.5e+06	10000	9310.02	9757.75	4.80908	2.4225	200459
0.05	0.08	3	7549.99	9375	156.25	125.833	131.875	4.80145	15.6	36.5035
0.5	0.15	3	218.015	266.667	44.4444	36.3358	34.5944	4.7925	22.1625	3.03246
0.4	0.09	2	538.458	617.284	123.457	107.692	102.54	4.7835	16.9425	26.5371
0.2	0.02	15	170514	187500	2500	2273.52	2382.25	4.78243	4.71	11822.1
0.1	0.04	6	32611.3	37500	625	543.521	569.5	4.7797	8.88	674.893
0.2	0.13	8	1785.38	2366.86	59.1716	44.6346	46.7678	4.77918	20.9625	4.55039
0.3	0.11	2	467.374	550.964	82.6446	70.1061	66.7583	4.77542	19.2225	11.2082
0.15	0.015	14	381733	414815	4444.44	4089.99	4285.19	4.77269	3.58312	38104
0.25	0.14	9	1373.92	1836.73	51.0204	38.1643	39.9847	4.76986	21.63	3.3138
0.05	0.008	10	2.92468e+06	3125000	15625	14623.4	15320.5	4.76714	1.9488	485971
0.25	0.05	14	19080.1	22400	400	340.716	356.95	4.76472	10.7625	263.548
0.45	0.13	3	327.328	394.477	59.1716	49.0992	46.7678	4.74841	20.9625	5.43556
0.1	0.0125	11	651924	704000	6400	5926.59	6207.55	4.74075	3.00703	78941.1
0.2	0.06	11	12763.1	15277.8	277.778	232.056	243.028	4.72824	12.51	120.388
0.05	0.007	12	4.59686e+06	4.89796e+06	20408.2	19153.6	20059.2	4.72823	1.70993	820156
0.15	0.02	11	166814	183333	2500	2274.74	2382.25	4.72621	4.71	11558.2
0.15	0.0175	12	239095	261224	3265.31	2988.69	3129.77	4.72055	4.15078	19904.3
0.3	0.09	15	4895.92	6172.84	123.457	97.9185	102.54	4.71992	16.9425	21.3598
0.45	0.12	3	387.93	462.963	69.4444	58.1895	55.4444	4.71747	20.16	7.53543
0.15	0.08	8	6716.62	8333.33	156.25	125.937	131.875	4.71536	15.6	35.2641
0.15	0.11	7	2975.21	3856.75	82.6446	63.7545	66.7583	4.71153	19.2225	9.02287
0.4	0.14	14	1336.51	1785.71	51.0204	38.186	39.9847	4.71047	21.63	3.23546
0.25	0.08	13	6549.11	8125	156.25	125.944	131.875	4.70893	15.6	35.1724
0.1	0.0175	8	239123	261224	3265.31	2989.04	3129.77	4.7083	4.15078	19805.7
0.35	0.07	1	525.482	583.09	204.082	183.919	175.26	4.70777	14.1225	74.9691
0.25	0.1	12	3752.17	4800	100	78.1701	81.85	4.70751	18.15	13.5414
0.1	0.01	14	1.30469e+06	1400000	10000	9319.2	9757.75	4.70587	2.4225	192325
0.05	0.01	7	1.3047e+06	1400000	10000	9319.29	9757.75	4.70485	2.4225	192246
0.15	0.15	5	1101.34	1481.48	44.4444	33.0402	34.5944	4.704	22.1625	2.41558
0.25	0.03	15	59303.4	66666.7	1111.11	988.39	1034.86	4.70172	6.8625	2159.59
0.3	0.15	2	242.007	296.296	44.4444	36.3011	34.5944	4.70127	22.1625	2.91252
0.1	0.015	9	368355	400000	4444.44	4092.83	4285.19	4.70004	3.58312	37004.2
0.5	0.08	2	553.493	625	156.25	138.373	131.875	4.69625	15.6	42.2286
0.05	0.009	8	1.84547e+06	1.97531e+06	12345.7	11534.2	12075.8	4.69524	2.18632	293286
0.2	0.03	12	59311	66666.7	1111.11	988.516	1034.86	4.68837	6.8625	2147.88
0.05	0.07	3	10044.7	12244.9	204.082	167.412	175.26	4.68774	14.1225	61.5889
0.05	0.006	15	7.84399e+06	8.33333e+06	27777.8	26146.6	27369.5	4.6771	1.4697	1.49549e+06
0.05	0.0175	4	239195	261224	3265.31	2989.94	3129.77	4.67666	4.15078	19552.2
0.25	0.04	14	30467.2	35000	625	544.057	569.5	4.67654	8.88	647.347
0.25	0.15	8	1057.64	1422.22	44.4444	33.0512	34.5944	4.66918	22.1625	2.38153
0.2	0.05	11	18756.7	22000	400	341.03	356.95	4.66808	10.7625	253.433
0.15	0.03	9	59323.3	66666.7	1111.11	988.722	1034.86	4.6665	6.8625	2128.78
0.35	0.15	11	1038.85	1396.83	44.4444	33.0542	34.5944	4.65974	22.1625	2.37234
0.45	0.15	14	1028.39	1382.72	44.4444	33.0554	34.5944	4.65607	22.1625	2.36877
0.15	0.13	6	1787.75	2366.86	59.1716	44.6937	46.7678	4.64065	20.9625	4.30179
0.15	0.015	13	354913	385185	4444.44	4095.16	4285.19	4.64058	3.58312	36114.8
0.45	0.14	3	279.532	340.136	51.0204	41.9299	39.9847	4.63909	21.63	3.78366
0.2	0.02	14	159365	175000	2500	2276.64	2382.25	4.63895	4.71	11153.9
0.05	0.06	3	13935.6	16666.7	277.778	232.259	243.028	4.63638	12.51	115.959
0.2	0.09	10	4900.25	6172.84	123.457	98.005	102.54	4.62747	16.9425	20.5676
0.05	0.008	9	2.63579e+06	2812500	15625	14643.3	15320.5	4.62494	1.9488	458657
0.1	0.03	6	59347.3	66666.7	1111.11	989.122	1034.86	4.62425	6.8625	2092.1
0.05	0.05	3	20471.5	24000	400	341.192	356.95	4.61866	10.7625	248.329
0.05	0.007	11	4.2183e+06	4.4898e+06	20408.2	19174.1	20059.2	4.61619	1.70993	783425
0.1	0.02	7	159405	175000	2500	2277.22	2382.25	4.61214	4.71	11031
0.1	0.1	5	3912.37	5000	100	78.2475	81.85	4.60403	18.15	12.9783
0.1	0.009	15	1.73165e+06	1.85185e+06	12345.7	11544.3	12075.8	4.60324	2.18632	282401
0.2	0.0175	15	224403	244898	3265.31	2992.04	3129.77	4.60307	4.15078	18968.4
0.15	0.07	8	8936.35	10884.4	204.082	167.557	175.26	4.59766	14.1225	59.3466
0.2	0.04	11	29945.8	34375	625	544.469	569.5	4.59729	8.88	626.542
0.1	0.01	13	1.21276e+06	1300000	10000	9328.89	9757.75	4.59706	2.4225	183917
0.05	0.04	3	32668.6	37500	625	544.477	569.5	4.59572	8.88	626.132
0.05	0.006	14	7.32696e+06	7.77778e+06	27777.8	26167.7	27369.5	4.59273	1.4697	1.44435e+06
0.15	0.0125	15	593515	640000	6400	5935.15	6207.55	4.58967	3.00703	74203.7
0.25	0.07	13	8713.68	10612.2	204.082	167.571	175.26	4.5888	14.1225	59.1281
0.1	0.0125	10	593533	640000	6400	5935.33	6207.55	4.58646	3.00703	74104.4
0.2	0.11	9	2872.41	3719.01	82.6446	63.8313	66.7583	4.58553	19.2225	8.56734
0.05	0.0125	5	593572	640000	6400	5935.72	6207.55	4.57962	3.00703	73893.5
0.3	0.1	14	3652.42	4666.67	100	78.2662	81.85	4.57895	18.15	12.8434
0.5	0.1	3	514.658	600	100	85.7763	81.85	4.57741	18.15	15.4161
0.15	0.0175	11	219520	239456	3265.31	2993.45	3129.77	4.55404	4.15078	18583.9
0.45	0.11	3	466.287	550.964	82.6446	69.943	66.7583	4.55335	19.2225	10.1426
0.4	0.13	15	1677.62	2218.93	59.1716	44.7364	46.7678	4.5406	20.9625	4.12619
0.3	0.08	15	6307.53	7812.5	156.25	126.151	131.875	4.53773	15.6	32.7684
0.15	0.06	8	12399	14814.8	277.778	232.481	243.028	4.53665	12.51	111.236
0.15	0.02	10	151934	166667	2500	2279.02	2382.25	4.52977	4.71	10657.3
0.35	0.14	12	1311.54	1749.27	51.0204	38.2533	39.9847	4.52623	21.63	2.99786
0.25	0.06	13	12090.5	14444.4	277.778	232.509	243.028	4.52416	12.51	110.651
0.25	0.03	14	55446	62222.2	1111.11	990.107	1034.86	4.5201	6.8625	2002.9
0.05	0.009	7	1.61763e+06	1.7284e+06	12345.7	11554.5	12075.8	4.51105	2.18633	271681
0.25	0.11	11	2810.59	3636.36	82.6446	63.8771	66.7583	4.51046	19.2225	8.30103
0.05	0.03	3	59412.5	66666.7	1111.11	990.209	1034.86	4.50941	6.8625	1993.85
0.1	0.009	14	1.61769e+06	1.7284e+06	12345.7	11554.9	12075.8	4.5077	2.18633	271296
0.15	0.05	8	18216.8	21333.3	400	341.565	356.95	4.5044	10.7625	236.711
0.05	0.006	13	6.80939e+06	7.22222e+06	27777.8	26190	27369.5	4.50383	1.4697	1.39135e+06
0.15	0.015	12	328051	355556	4444.44	4100.64	4285.19	4.50073	3.58312	34061.9
0.05	0.007	10	3.83921e+06	4.08163e+06	20408.2	19196	20059.2	4.49651	1.70993	745033
0.1	0.015	8	328073	355556	4444.44	4100.91	4285.19	4.49382	3.58312	33961.8
0.2	0.02	13	148196	162500	2500	2279.93	2382.25	4.48763	4.71	10468.4
0.25	0.05	13	17764.3	20800	400	341.621	356.95	4.48726	10.7625	234.99
0.05	0.01	6	1.12068e+06	1200000	10000	9339	9757.75	4.48386	2.4225	175349
0.1	0.01	12	1.1207e+06	1200000	10000	9339.18	9757.75	4.48192	2.4225	175205
0.15	0.0125	14	554528	597333	6400	5941.38	6207.55	4.47999	3.00703	70848.2
0.05	0.015	4	328123	355556	4444.44	4101.54	4285.19	4.47775	3.58312	33729.8
0.2	0.0175	14	209704	228571	3265.31	2995.77	3129.77	4.47285	4.15078	17955
0.05	0.008	8	2.34638e+06	2500000	15625	14664.9	15320.5	4.47089	1.9488	429876
0.2	0.14	7	1339.64	1785.71	51.0204	38.2754	39.9847	4.46568	21.63	2.92156
0.15	0.04	8	29075.6	33333.3	625	545.168	569.5	4.46323	8.88	592.052
0.45	0.08	2	613.483	694.444	156.25	138.034	131.875	4.46171	15.6	37.929
0.3	0.11	13	2769.33	3581.27	82.6446	63.9075	66.7583	4.46068	19.2225	8.12657
0.3	0.1	2	571.139	666.667	100	85.6709	81.85	4.45999	18.15	14.5994
0.2	0.03	11	54487.5	61111.1	1111.11	990.682	1034.86	4.45943	6.8625	1951.76
0.1	0.0175	7	209740	228571	3265.31	2996.29	3129.77	4.45476	4.15078	17816.3
0.2	0.08	10	6312.56	7812.5	156.25	126.251	131.875	4.45439	15.6	31.6263
0.25	0.09	12	4712.13	5925.93	123.457	98.1693	102.54	4.45235	16.9425	19.1043
0.35	0.13	13	1663.21	2197.8	59.1716	44.7786	46.7678	4.44214	20.9625	3.95663
0.35	0.09	2	613.173	705.467	123.457	107.305	102.54	4.44067	16.9425	22.7059
0.25	0.04	13	28354.9	32500	625	545.286	569.5	4.44064	8.88	586.326
0.3	0.07	1	611.339	680.272	204.082	183.402	175.26	4.43912	14.1225	66.2826
0.2	0.08	1	689.994	781.25	156.25	137.999	131.875	4.43753	15.6	37.5002
0.3	0.07	15	8391.03	10204.1	204.082	167.821	175.26	4.43303	14.1225	55.3469
0.35	0.11	15	2739.82	3541.91	82.6446	63.9292	66.7583	4.42529	19.2225	8.00353
0.1	0.0125	9	535029	576000	6400	5944.77	6207.55	4.42043	3.00703	69055.6
0.5	0.15	15	993.943	1333.33	44.4444	33.1314	34.5944	4.41575	22.1625	2.14037
0.05	0.006	12	6.29125e+06	6.66667e+06	27777.8	26213.6	27369.5	4.40981	1.4697	1.33626e+06
0.35	0.12	14	2124.12	2777.78	69.4444	53.1031	55.4444	4.40905	20.16	5.48188
0.1	0.009	13	1.50359e+06	1.60494e+06	12345.7	11566	12075.8	4.40701	2.18632	259811
0.15	0.09	1	715.113	823.045	123.457	107.267	102.54	4.40662	16.9425	22.3431
0.2	0.015	15	307863	333333	4444.44	4104.84	4285.19	4.39367	3.58312	32527.3
0.45	0.14	15	1276.78	1700.68	51.0204	38.3033	39.9847	4.38981	21.63	2.82725
0.3	0.06	15	11641.1	13888.9	277.778	232.821	243.028	4.38392	12.51	104.176
0.45	0.15	3	241.201	296.296	44.4444	36.1802	34.5944	4.38288	22.1625	2.51455
0.1	0.008	15	2.20159e+06	2343750	15625	14677.3	15320.5	4.38242	1.9488	413731
0.15	0.0175	10	199904	217687	3265.31	2998.56	3129.77	4.37594	4.15078	17217.3
0.1	0.13	4	1792.37	2366.86	59.1716	44.8092	46.7678	4.37093	20.9625	3.83602
0.3	0.12	12	2124.91	2777.78	69.4444	53.1228	55.4444	4.37043	20.16	5.39025
0.15	0.1	7	3659.74	4666.67	100	78.423	81.85	4.36993	18.15	11.7445
0.05	0.007	9	3.45955e+06	3.67347e+06	20408.2	19219.7	20059.2	4.36788	1.70993	704750
0.15	0.0125	13	515490	554667	6400	5947.96	6207.55	4.36437	3.00703	67387.4
0.25	0.13	2	391.216	473.373	59.1716	48.902	46.7678	4.36431	20.9625	4.55495
0.3	0.05	15	17101.4	20000	400	342.028	356.95	4.36285	10.7625	222.671
0.2	0.07	10	8396.93	10204.1	204.082	167.939	175.26	4.35974	14.1225	53.607
0.1	0.01	11	1.02851e+06	1100000	10000	9350.13	9757.75	4.35953	2.4225	166156
0.1	0.09	5	4912.89	6172.84	123.457	98.2579	102.54	4.35816	16.9425	18.3375
0.4	0.15	12	994.498	1333.33	44.4444	33.1499	34.5944	4.35748	22.1625	2.08658
0.15	0.03	8	52888.3	59259.3	1111.11	991.655	1034.86	4.357	6.8625	1866.79
0.15	0.015	11	301142	325926	4444.44	4106.48	4285.19	4.352	3.58312	31938.7
0.25	0.12	2	463.698	555.556	69.4444	57.9622	55.4444	4.34387	20.16	6.33934
0.2	0.0175	13	194982	212245	3265.31	2999.72	3129.77	4.33553	4.15078	16914
0.3	0.09	14	4586.44	5761.32	123.457	98.2809	102.54	4.33369	16.9425	18.1407
0.25	0.02	15	136999	150000	2500	2283.31	2382.25	4.33312	4.71	9788.87
0.3	0.04	15	27292.5	31250	625	545.85	569.5	4.33272	8.88	559.328
0.25	0.03	13	51580.1	57777.8	1111.11	991.925	1034.86	4.32857	6.8625	1843.51
0.2	0.02	12	137006	150000	2500	2283.44	2382.25	4.32743	4.71	9764.22
0.2	0.06	10	11648	13888.9	277.778	232.96	243.028	4.32161	12.51	101.357
0.15	0.02	9	137018	150000	2500	2283.64	2382.25	4.31824	4.71	9724.52
0.4	0.13	3	366.584	443.787	59.1716	48.8779	46.7678	4.31711	20.9625	4.45258
0.25	0.12	10	2126	2777.78	69.4444	53.1501	55.4444	4.31668	20.16	5.26392
0.2	0.05	10	17109.7	20000	400	342.193	356.95	4.31247	10.7625	217.769
0.05	0.006	11	5.7725e+06	6.11111e+06	27777.8	26238.7	27369.5	4.30994	1.4697	1.27887e+06
0.3	0.13	11	1643.97	2169.63	59.1716	44.8355	46.7678	4.30968	20.9625	3.73365
0.4	0.12	3	434.557	520.833	69.4444	57.941	55.4444	4.30872	20.16	6.23259
0.05	0.009	6	1.38925e+06	1.48148e+06	12345.7	11577.1	12075.8	4.30718	2.18632	248649
0.5	0.06	1	507.923	555.556	277.778	253.961	243.028	4.30522	12.51	119.544
0.05	0.008	7	2.05639e+06	2187500	15625	14688.5	15320.5	4.30246	1.9488	399384
0.1	0.02	6	137041	150000	2500	2284.01	2382.25	4.30103	4.71	9650.34
0.1	0.009	12	1.38934e+06	1.48148e+06	12345.7	11577.9	12075.8	4.30048	2.18632	247908
0.05	0.005	15	1.13644e+07	1.2e+07	40000	37881.4	39508.8	4.29591	1.22812	2.64827e+06
0.2	0.04	10	27302.3	31250	625	546.046	569.5	4.29521	8.88	550.082
0.1	0.008	14	2.05655e+06	2187500	15625	14689.6	15320.5	4.2948	1.9488	398021
0.25	0.08	12	6069.41	7500	156.25	126.446	131.875	4.29355	15.6	29.4743
0.1	0.13	1	488.608	591.716	59.1716	48.8608	46.7678	4.28362	20.9625	4.38068
0.2	0.015	14	287660	311111	4444.44	4109.42	4285.19	4.27724	3.58312	30895.1
0.3	0.14	10	1278.17	1700.68	51.0204	38.3451	39.9847	4.27579	21.63	2.68815
0.1	0.015	7	287686	311111	4444.44	4109.79	4285.19	4.26788	3.58312	30765.6
0.45	0.1	3	569.969	666.667	100	85.4953	81.85	4.26372	18.15	13.288
0.3	0.15	9	995.416	1333.33	44.4444	33.1805	34.5944	4.26126	22.1625	1.99914
0.05	0.14	2	1534.05	2040.82	51.0204	38.3512	39.9847	4.2592	21.63	2.66818
0.05	0.02	3	137096	150000	2500	2284.94	2382.25	4.25875	4.71	9469.23
0.2	0.1	9	3532.97	4500	100	78.5105	81.85	4.25357	18.15	11.1522
0.25	0.14	2	334.053	408.163	51.0204	41.7566	39.9847	4.24343	21.63	3.13967
0.15	0.0125	12	476395	512000	6400	5954.94	6207.55	4.242	3.00703	63811
0.1	0.0125	8	476403	512000	6400	5955.03	6207.55	4.2404	3.00703	63765
0.1	0.12	1	578.993	694.444	69.4444	57.8993	55.4444	4.23991	20.16	6.02644
0.05	0.0125	4	476405	512000	6400	5955.07	6207.55	4.23982	3.00703	63748.1
0.3	0.03	15	49639.2	55555.6	1111.11	992.784	1034.86	4.23827	6.8625	1770.46
0.2	0.12	8	2127.63	2777.78	69.4444	53.1909	55.4444	4.23678	20.16	5.07861
0.05	0.01	5	936127	1e+06	10000	9361.27	9757.75	4.23535	2.4225	157199
0.1	0.01	10	936186	1e+06	10000	9361.86	9757.75	4.22874	2.4225	156728
0.05	0.007	8	3.07926e+06	3.26531e+06	20408.2	19245.4	20059.2	4.22861	1.70993	662291
0.15	0.01	15	936199	1000000	10000	9361.99	9757.75	4.22735	2.4225	156629
0.05	0.005	14	1.06143e+07	11200000	40000	37908.2	39508.8	4.22219	1.22812	2.56178e+06
0.2	0.03	10	49650.5	55555.6	1111.11	993.011	1034.86	4.21448	6.8625	1751.45
0.25	0.07	12	8072.41	9795.92	204.082	168.175	175.26	4.21288	14.1225	50.1976
0.1	0.08	5	6327.26	7812.5	156.25	126.545	131.875	4.21184	15.6	28.4075
0.05	0.006	10	5.2531e+06	5.55556e+06	27777.8	26265.5	27369.5	4.2033	1.4697	1.21886e+06
0.1	0.008	13	1.91134e+06	2031250	15625	14702.6	15320.5	4.20247	1.9488	381767
0.25	0.02	14	128032	140000	2500	2286.28	2382.25	4.19766	4.71	9210.27
0.25	0.0175	15	180228	195918	3265.31	3003.79	3129.77	4.19391	4.15078	15870
0.25	0.05	12	16444	19200	400	342.583	356.95	4.19358	10.7625	206.397
0.15	0.015	10	274183	296296	4444.44	4112.75	4285.19	4.19297	3.58312	29737.7
0.25	0.04	12	26236.5	30000	625	546.593	569.5	4.19089	8.88	524.736
0.4	0.08	2	688.213	781.25	156.25	137.643	131.875	4.1903	15.6	33.2657
0.2	0.0175	12	180234	195918	3265.31	3003.9	3129.77	4.19016	4.15078	15842.8
0.25	0.11	2	557.419	661.157	82.6446	69.6773	66.7583	4.1894	19.2225	8.52094
0.25	0.06	12	11196.4	13333.3	277.778	233.257	243.028	4.18865	12.51	95.4594
0.1	0.04	5	27330.5	31250	625	546.61	569.5	4.18755	8.88	523.932
0.1	0.009	11	1.27495e+06	1.35802e+06	12345.7	11590.4	12075.8	4.18726	2.18632	235537
0.4	0.14	3	312.984	382.653	51.0204	41.7312	39.9847	4.18505	21.63	3.05015
0.3	0.08	14	5906.99	7291.67	156.25	126.578	131.875	4.18447	15.6	28.0543
0.15	0.0175	9	180244	195918	3265.31	3004.07	3129.77	4.1842	4.15078	15799.6
0.25	0.1	11	3456.76	4400	100	78.5628	81.85	4.18414	18.15	10.8055
0.1	0.14	1	417.301	510.204	51.0204	41.7301	39.9847	4.18254	21.63	3.04634
0.4	0.14	13	1247.34	1658.16	51.0204	38.3797	39.9847	4.18201	21.63	2.57615
0.1	0.0175	6	180263	195918	3265.31	3004.39	3129.77	4.17335	4.15078	15721.1
0.4	0.11	3	522.459	619.835	82.6446	69.6612	66.7583	4.16715	19.2225	8.42676
0.1	0.05	5	17133.6	20000	400	342.671	356.95	4.16692	10.7625	203.885
0.2	0.02	11	125794	137500	2500	2287.17	2382.25	4.15701	4.71	9039.83
0.2	0.015	13	267427	288889	4444.44	4114.27	4285.19	4.15449	3.58312	29216
0.45	0.06	1	563.464	617.284	277.778	253.559	243.028	4.15332	12.51	110.904
0.5	0.09	3	641.886	740.741	123.457	106.981	102.54	4.15104	16.9425	19.7209
0.05	0.0175	3	180305	195918	3265.31	3005.08	3129.77	4.14945	4.15078	15548.6
0.1	0.03	5	49682.6	55555.6	1111.11	993.652	1034.86	4.14722	6.8625	1698.18
0.1	0.07	5	8414.1	10204.1	204.082	168.282	175.26	4.1467	14.1225	48.6947
0.2	0.0125	15	447032	480000	6400	5960.43	6207.55	4.14598	3.00703	61067.5
0.05	0.005	13	9.86348e+06	10400000	40000	37936.5	39508.8	4.14454	1.22812	2.4721e+06
0.1	0.007	15	2.88915e+06	3.06122e+06	20408.2	19261	20059.2	4.14399	1.70993	637083
0.15	0.09	7	4594.88	5761.32	123.457	98.4618	102.54	4.14205	16.9425	16.6328
0.1	0.06	5	11668.2	13888.9	277.778	233.364	243.028	4.1409	12.51	93.3811
0.3	0.1	13	3405.9	4333.33	100	78.5976	81.85	4.13807	18.15	10.5782
0.15	0.01	14	874567	933333	10000	9370.36	9757.75	4.13417	2.4225	150068
0.25	0.03	12	47705.1	53333.3	1111.11	993.857	1034.86	4.12576	6.8625	1681.34
0.25	0.13	9	1616.99	2130.18	59.1716	44.9163	46.7678	4.12194	20.9625	3.42777
0.3	0.04	14	25525.1	29166.7	625	546.966	569.5	4.11979	8.88	507.775
0.45	0.15	13	959.879	1283.95	44.4444	33.2266	34.5944	4.11676	22.1625	1.87104
0.05	0.008	6	1.76578e+06	1875000	15625	14714.8	15320.5	4.11622	1.9488	366866
0.3	0.07	14	7855.69	9523.81	204.082	168.336	175.26	4.11318	14.1225	47.9414
0.3	0.05	14	15999.7	18666.7	400	342.85	356.95	4.11267	10.7625	198.818
0.15	0.0125	11	437241	469333	6400	5962.38	6207.55	4.11189	3.00703	60106.7
0.15	0.12	6	2130.32	2777.78	69.4444	53.258	55.4444	4.10548	20.16	4.78075
0.25	0.07	1	731.053	816.327	204.082	182.763	175.26	4.1054	14.1225	56.2975
0.35	0.1	15	3369.53	4285.71	100	78.6223	81.85	4.10528	18.15	10.4178
0.1	0.008	12	1.76597e+06	1875000	15625	14716.4	15320.5	4.1048	1.9488	364913
0.3	0.06	14	10894.8	12963	277.778	233.46	243.028	4.09828	12.51	91.5436
0.05	0.006	9	4.73299e+06	5000000	27777.8	26294.4	27369.5	4.08876	1.4697	1.15588e+06
0.15	0.02	8	122063	133333	2500	2288.67	2382.25	4.08865	4.71	8756.44
0.1	0.01	9	843706	900000	10000	9374.51	9757.75	4.0881	2.4225	146872
0.05	0.009	5	1.16026e+06	1.23457e+06	12345.7	11602.6	12075.8	4.07821	2.18632	223897
0.05	0.007	7	2.69829e+06	2.85714e+06	20408.2	19273.5	20059.2	4.07648	1.70993	617294
0.2	0.15	6	997.225	1333.33	44.4444	33.2408	34.5944	4.07218	22.1625	1.8323
0.25	0.0175	14	168411	182857	3265.31	3007.34	3129.77	4.07091	4.15078	14988.2
0.4	0.13	14	1572.88	2071.01	59.1716	44.9394	46.7678	4.06841	20.9625	3.34275
0.1	0.009	10	1.16039e+06	1.23457e+06	12345.7	11603.9	12075.8	4.0663	2.18632	222643
0.3	0.03	14	46407	51851.9	1111.11	994.435	1034.86	4.06518	6.8625	1634.23
0.1	0.007	14	2.6986e+06	2.85714e+06	20408.2	19275.7	20059.2	4.06457	1.70993	613832
0.15	0.009	15	1.16043e+06	1.23457e+06	12345.7	11604.3	12075.8	4.0631	2.18632	222305
0.05	0.005	12	9.11193e+06	9600000	40000	37966.4	39508.8	4.06246	1.22812	2.3789e+06
0.1	0.11	1	695.825	826.446	82.6446	69.5825	66.7583	4.05886	19.2225	7.97645
0.25	0.02	13	119050	130000	2500	2289.42	2382.25	4.05481	4.71	8617.68
0.2	0.0125	14	417639	448000	6400	5966.27	6207.55	4.04401	3.00703	58214.4
0.15	0.04	7	25543.8	29166.7	625	547.368	569.5	4.04339	8.88	489.835
0.1	0.0125	7	417642	448000	6400	5966.31	6207.55	4.04334	3.00703	58195.8
0.15	0.01	13	812865	866667	10000	9379.21	9757.75	4.03597	2.4225	143294
0.2	0.0175	11	165460	179592	3265.31	3008.37	3129.77	4.03555	4.15078	14738.9
0.2	0.09	9	4435.37	5555.56	123.457	98.5637	102.54	4.03433	16.9425	15.8116
0.3	0.09	2	712.282	823.045	123.457	106.842	102.54	4.02668	16.9425	18.5089
0.25	0.015	15	247160	266667	4444.44	4119.34	4285.19	4.02635	3.58312	27509.2
0.2	0.015	12	247164	266667	4444.44	4119.41	4285.19	4.02456	3.58312	27485.6
0.15	0.015	9	247171	266667	4444.44	4119.51	4285.19	4.02183	3.58312	27449.8
0.15	0.03	7	46428.3	51851.9	1111.11	994.892	1034.86	4.01739	6.8625	1597.49
0.1	0.015	6	247182	266667	4444.44	4119.69	4285.19	4.01733	3.58312	27390.9
0.4	0.12	15	1998.89	2604.17	69.4444	53.3036	55.4444	4.01623	20.16	4.58302
0.15	0.08	7	5916.78	7291.67	156.25	126.788	131.875	4.01205	15.6	25.8756
0.05	0.015	3	247195	266667	4444.44	4119.91	4285.19	4.01174	3.58312	27317.6
0.15	0.05	7	16015.5	18666.7	400	343.19	356.95	4.0094	10.7625	189.334
0.1	0.008	11	1.62042e+06	1718750	15625	14731.1	15320.5	4.00104	1.9488	347389
0.35	0.11	14	2567.75	3305.79	82.6446	64.1937	66.7583	3.99498	19.2225	6.57681
0.3	0.02	15	114549	125000	2500	2290.97	2382.25	3.98413	4.71	8331.2
0.1	0.007	13	2.50786e+06	2.65306e+06	20408.2	19291.2	20059.2	3.98089	1.70993	589768
0.4	0.06	1	632.739	694.444	277.778	253.096	243.028	3.97794	12.51	101.364
0.15	0.009	14	1.08396e+06	1.15226e+06	12345.7	11613.9	12075.8	3.97683	2.18632	213319
0.15	0.0175	8	160538	174150	3265.31	3010.08	3129.77	3.97617	4.15078	14324.7
0.05	0.005	11	8.35961e+06	8800000	40000	37998.2	39508.8	3.97531	1.22812	2.28175e+06
0.2	0.02	10	114559	125000	2500	2291.18	2382.25	3.97474	4.71	8293.45
0.25	0.15	2	288.21	355.556	44.4444	36.0263	34.5944	3.9744	22.1625	2.05013
0.15	0.0125	10	398024	426667	6400	5970.36	6207.55	3.97282	3.00703	56260
0.15	0.06	7	10908.2	12963	277.778	233.748	243.028	3.97003	12.51	86.1158
0.25	0.09	11	4339.49	5432.1	123.457	98.6248	102.54	3.96995	16.9425	15.33
0.2	0.04	9	24649	28125	625	547.755	569.5	3.96982	8.88	472.84
0.5	0.07	2	729.994	816.327	204.082	182.499	175.26	3.96628	14.1225	52.3946
0.05	0.006	8	4.21212e+06	4.44444e+06	27777.8	26325.7	27369.5	3.96486	1.4697	1.08947e+06
0.15	0.07	7	7867.12	9523.81	204.082	168.581	175.26	3.96188	14.1225	44.609
0.35	0.15	10	950.753	1269.84	44.4444	33.2763	34.5944	3.96108	22.1625	1.7374
0.3	0.11	12	2568.64	3305.79	82.6446	64.2161	66.7583	3.95873	19.2225	6.4625
0.2	0.03	9	44798.9	50000	1111.11	995.531	1034.86	3.95064	6.8625	1546.84
0.05	0.01	4	750954	800000	10000	9386.93	9757.75	3.95038	2.4225	137507
0.1	0.02	5	114587	125000	2500	2291.73	2382.25	3.94976	4.71	8193.5
0.15	0.14	5	1282.26	1700.68	51.0204	38.4678	39.9847	3.94321	21.63	2.30088
0.25	0.0175	13	156577	169796	3265.31	3011.1	3129.77	3.94122	4.15078	14083.5
0.2	0.0125	13	388209	416000	6400	5972.44	6207.55	3.93652	3.00703	55275
0.1	0.009	9	1.04566e+06	1.11111e+06	12345.7	11618.4	12075.8	3.93629	2.18632	209155
0.1	0.01	8	751060	800000	10000	9388.25	9757.75	3.93574	2.4225	136528
0.5	0.12	4	461.726	555.556	69.4444	57.7157	55.4444	3.93533	20.16	5.15882
0.15	0.01	12	751087	800000	10000	9388.58	9757.75	3.93207	2.4225	136283
0.1	0.15	1	360.095	444.444	44.4444	36.0095	34.5944	3.92972	22.1625	2.00243
0.2	0.05	9	15455.4	18000	400	343.454	356.95	3.92951	10.7625	182.143
0.3	0.09	13	4275.5	5349.79	123.457	98.6654	102.54	3.92718	16.9425	15.0138
0.25	0.04	11	24111.6	27500	625	547.99	569.5	3.92521	8.88	462.67
0.35	0.12	13	1981.61	2579.37	69.4444	53.3511	55.4444	3.92375	20.16	4.38218
0.5	0.15	14	932.102	1244.44	44.4444	33.2894	34.5944	3.92044	22.1625	1.70325
0.5	0.13	4	389.398	473.373	59.1716	48.6747	46.7678	3.91783	20.9625	3.63663
0.25	0.015	14	230927	248889	4444.44	4123.7	4285.19	3.91634	3.58312	26081.6
0.25	0.14	8	1231.3	1632.65	51.0204	38.4781	39.9847	3.91548	21.63	2.26985
0.2	0.08	9	5710.95	7031.25	156.25	126.91	131.875	3.91214	15.6	24.6502
0.25	0.03	11	43820.5	48888.9	1111.11	995.921	1034.86	3.91	6.8625	1516.36
0.25	0.1	2	681.436	800	100	85.1795	81.85	3.90882	18.15	11.0857
0.35	0.14	11	1209.39	1603.5	51.0204	38.4806	39.9847	3.9087	21.63	2.26229
0.05	0.007	6	2.31656e+06	2.44898e+06	20408.2	19304.7	20059.2	3.90847	1.70993	569297
0.25	0.11	10	2569.89	3305.79	82.6446	64.2473	66.7583	3.90829	19.2225	6.30498
0.05	0.008	5	1.47444e+06	1562500	15625	14744.4	15320.5	3.90736	1.9488	331909
0.45	0.14	14	1197.2	1587.3	51.0204	38.4815	39.9847	3.9064	21.63	2.25973
0.4	0.15	3	270.004	333.333	44.4444	36.0005	34.5944	3.9057	22.1625	1.97704
0.25	0.02	12	110052	120000	2500	2292.75	2382.25	3.90357	4.71	8010.1
0.4	0.1	3	638.79	750	100	85.172	81.85	3.9003	18.15	11.0354
0.35	0.09	15	4229.76	5291.01	123.457	98.6943	102.54	3.89672	16.9425	14.7905
0.3	0.04	13	23753.1	27083.3	625	548.148	569.5	3.89529	8.88	455.906
0.35	0.13	12	1543.35	2028.74	59.1716	45.0144	46.7678	3.89499	20.9625	3.07409
0.1	0.007	12	2.31692e+06	2.44898e+06	20408.2	19307.7	20059.2	3.89242	1.70993	564805
0.1	0.008	10	1.47468e+06	1562500	15625	14746.8	15320.5	3.89023	1.9488	329115
0.2	0.015	11	226869	244444	4444.44	4124.89	4285.19	3.8864	3.58312	25699.1
0.15	0.009	13	1.00742e+06	1.06996e+06	12345.7	11624.1	12075.8	3.88593	2.18632	204036
0.15	0.008	15	1.47475e+06	1562500	15625	14747.5	15320.5	3.88523	1.9488	328301
0.1	0.006	15	3.95192e+06	4.16667e+06	27777.8	26346.1	27369.5	3.88449	1.4697	1.04737e+06
0.2	0.06	9	10527.4	12500	277.778	233.942	243.028	3.88383	12.51	82.5535
0.3	0.03	13	43167.9	48148.1	1111.11	996.183	1034.86	3.88266	6.8625	1496.02
0.05	0.005	10	7.60644e+06	8e+06	40000	38032.2	39508.8	3.88233	1.22812	2.18015e+06
0.25	0.05	11	15119	17600	400	343.614	356.95	3.88125	10.7625	177.862
0.3	0.0175	15	150649	163265	3265.31	3012.99	3129.77	3.87595	4.15078	13638
0.05	0.004	15	1.78725e+07	18750000	62500	59575.2	61884.2	3.87592	0.9852	5.33189e+06
0.35	0.04	15	23496.9	26785.7	625	548.261	569.5	3.87383	8.88	451.082
0.35	0.08	2	783.913	892.857	156.25	137.185	131.875	3.87056	15.6	28.1942
0.2	0.0175	10	150658	163265	3265.31	3013.16	3129.77	3.87021	4.15078	13599.1
0.2	0.07	9	7592.93	9183.67	204.082	168.732	175.26	3.86908	14.1225	42.6197
0.35	0.03	15	42701.6	47619	1111.11	996.371	1034.86	3.86301	6.8625	1481.48
0.45	0.09	3	711.026	823.045	123.457	106.654	102.54	3.85708	16.9425	16.9227
0.1	0.0175	5	150678	163265	3265.31	3013.57	3129.77	3.85594	4.15078	13502.8
0.3	0.02	14	107045	116667	2500	2293.83	2382.25	3.85486	4.71	7818.76
0.25	0.08	11	5587.26	6875	156.25	126.983	131.875	3.8523	15.6	23.9295
0.1	0.12	4	2135.56	2777.78	69.4444	53.389	55.4444	3.84987	20.16	4.22471
0.3	0.05	13	14894.5	17333.3	400	343.72	356.95	3.84896	10.7625	175.024
0.2	0.01	15	704714	750000	10000	9396.19	9757.75	3.84794	2.4225	130726
0.05	0.0125	3	358688	384000	6400	5978.13	6207.55	3.83759	3.00703	52631.8
0.15	0.02	7	107064	116667	2500	2294.22	2382.25	3.83698	4.71	7749.05
0.15	0.015	8	220100	237037	4444.44	4126.88	4285.19	3.83622	3.58312	25063.9
0.2	0.13	7	1576.41	2071.01	59.1716	45.0404	46.7678	3.83515	20.9625	2.9838
0.2	0.11	8	2571.75	3305.79	82.6446	64.2937	66.7583	3.8333	19.2225	6.0741
0.25	0.06	11	10298.6	12222.2	277.778	234.059	243.028	3.83193	12.51	80.4425
0.05	0.006	7	3.6904e+06	3.88889e+06	27777.8	26360	27369.5	3.82967	1.4697	1.01909e+06
0.35	0.05	15	14734.2	17142.9	400	343.797	356.95	3.82584	10.7625	173.005
0.35	0.12	3	494.141	595.238	69.4444	57.6497	55.4444	3.82533	20.16	4.8633
0.1	0.0125	6	358731	384000	6400	5978.85	6207.55	3.82507	3.00703	52301.5
0.15	0.0125	9	358738	384000	6400	5978.96	6207.55	3.82325	3.00703	52253.6
0.2	0.0125	12	358739	384000	6400	5978.99	6207.55	3.82277	3.00703	52241.1
0.25	0.0125	15	358740	384000	6400	5979	6207.55	3.82263	3.00703	52237.2
0.15	0.01	11	689228	733333	10000	9398.57	9757.75	3.82166	2.4225	129012
0.5	0.11	4	555.278	661.157	82.6446	69.4098	66.7583	3.82005	19.2225	7.03038
0.05	0.009	4	930550	987654	12345.7	11631.9	12075.8	3.81613	2.18632	197037
0.1	0.006	14	3.69098e+06	3.88889e+06	27777.8	26364.1	27369.5	3.8136	1.4697	1.01087e+06
0.05	0.004	14	1.66911e+07	17500000	62500	59611	61884.2	3.81346	0.9852	5.16763e+06
0.25	0.07	11	7428.18	8979.59	204.082	168.822	175.26	3.81337	14.1225	41.4456
0.3	0.08	13	5504.72	6770.83	156.25	127.032	131.875	3.81249	15.6	23.4554
0.35	0.13	3	416.729	507.185	59.1716	48.6184	46.7678	3.80643	20.9625	3.4248
0.15	0.008	14	1.37748e+06	1.45833e+06	15625	14758.8	15320.5	3.8061	1.9488	315545
0.25	0.0175	12	144724	156735	3265.31	3015.08	3129.77	3.80394	4.15078	13154.2
0.25	0.015	13	214672	231111	4444.44	4128.3	4285.19	3.80037	3.58312	24614.7
0.3	0.12	11	1958.55	2546.3	69.4444	53.415	55.4444	3.79936	20.16	4.11857
0.1	0.007	11	2.12577e+06	2.2449e+06	20408.2	19325.1	20059.2	3.79845	1.70993	538838
0.3	0.06	13	10145.9	12037	277.778	234.137	243.028	3.79728	12.51	79.0471
0.1	0.009	8	930735	987654	12345.7	11634.2	12075.8	3.79551	2.18632	194990
0.15	0.009	12	930786	987654	12345.7	11634.8	12075.8	3.78978	2.18632	194423
0.15	0.08	1	913.792	1041.67	156.25	137.069	131.875	3.78917	15.6	26.9752
0.35	0.08	15	5445.71	6696.43	156.25	127.067	131.875	3.78411	15.6	23.1202
0.05	0.005	9	6.85238e+06	7.2e+06	40000	38068.8	39508.8	3.78254	1.22812	2.07351e+06
0.2	0.02	9	103298	112500	2500	2295.51	2382.25	3.7785	4.71	7523.12
0.3	0.07	13	7318.25	8843.54	204.082	168.883	175.26	3.77625	14.1225	40.6716
0.35	0.06	15	10036.8	11904.8	277.778	234.193	243.028	3.77252	12.51	78.0566
0.35	0.06	1	721.582	793.651	277.778	252.554	243.028	3.77183	12.51	90.7428
0.1	0.008	9	1.32874e+06	1406250	15625	14763.7	15320.5	3.77118	1.9488	309990
0.1	0.01	7	658233	700000	10000	9403.32	9757.75	3.76916	2.4225	125618
0.45	0.13	15	1502.32	1972.39	59.1716	45.0696	46.7678	3.76779	20.9625	2.88365
0.2	0.01	14	658283	700000	10000	9404.04	9757.75	3.76127	2.4225	125112
0.5	0.14	4	332.375	408.163	51.0204	41.5469	39.9847	3.76011	21.63	2.44049
0.3	0.0175	14	140765	152381	3265.31	3016.4	3129.77	3.75854	4.15078	12853.4
0.35	0.07	15	7239.68	8746.36	204.082	168.926	175.26	3.74975	14.1225	40.1233
0.45	0.07	2	809.273	907.029	204.082	182.086	175.26	3.74891	14.1225	46.5977
0.1	0.1	1	850.377	1000	100	85.0377	81.85	3.74858	18.15	10.1614
0.15	0.0175	7	140779	152381	3265.31	3016.7	3129.77	3.74824	4.15078	12785.5
0.05	0.004	13	1.55087e+07	16250000	62500	59648.8	61884.2	3.74771	0.9852	4.99729e+06
0.25	0.02	11	101037	110000	2500	2296.31	2382.25	3.74271	4.71	7386.38
0.3	0.015	15	206534	222222	4444.44	4130.67	4285.19	3.74079	3.58312	23876.4
0.1	0.006	13	3.4298e+06	3.61111e+06	27777.8	26383.1	27369.5	3.73894	1.4697	973078
0.2	0.015	10	206538	222222	4444.44	4130.76	4285.19	3.73869	3.58312	23850.6
0.1	0.015	5	206545	222222	4444.44	4130.9	4285.19	3.7351	3.58312	23806.5
0.4	0.15	11	917.131	1222.22	44.4444	33.3502	34.5944	3.7308	22.1625	1.5481
0.25	0.0125	14	335135	358400	6400	5984.55	6207.55	3.72624	3.00703	49728.5
0.15	0.008	13	1.28012e+06	1.35417e+06	15625	14770.6	15320.5	3.72274	1.9488	302360
0.05	0.007	5	1.93397e+06	2.04082e+06	20408.2	19339.7	20059.2	3.72039	1.70993	517698
0.3	0.02	13	99529.8	108333	2500	2296.84	2382.25	3.71855	4.71	7294.73
0.35	0.11	3	594.267	708.383	82.6446	69.3311	66.7583	3.71099	19.2225	6.61966
0.2	0.009	15	873277	925926	12345.7	11643.7	12075.8	3.71071	2.18632	186679
0.15	0.11	6	2574.8	3305.79	82.6446	64.3701	66.7583	3.71009	19.2225	5.70344
0.35	0.1	14	3157	4000	100	78.9251	81.85	3.70597	18.15	8.55528
0.15	0.01	10	627284	666667	10000	9409.26	9757.75	3.70373	2.4225	121448
0.2	0.0125	11	329228	352000	6400	5985.96	6207.55	3.70186	3.00703	49103
0.35	0.02	15	98452.6	107143	2500	2297.23	2382.25	3.70115	4.71	7229.03
0.1	0.007	10	1.93438e+06	2.04082e+06	20408.2	19343.8	20059.2	3.69815	1.70993	511746
0.35	0.03	14	39918.7	44444.4	1111.11	997.968	1034.86	3.69681	6.8625	1361.1
0.2	0.0175	9	135825	146939	3265.31	3018.33	3129.77	3.69226	4.15078	12419.8
0.15	0.007	15	1.93451e+06	2.04082e+06	20408.2	19345.1	20059.2	3.69139	1.70992	509943
0.3	0.03	12	39921.6	44444.4	1111.11	998.039	1034.86	3.6894	6.8625	1355.84
0.15	0.009	11	854061	905350	12345.7	11646.3	12075.8	3.68764	2.18632	184447
0.05	0.006	6	3.16775e+06	3.33333e+06	27777.8	26397.9	27369.5	3.68061	1.4697	944015
0.5	0.14	15	1156.96	1530.61	51.0204	38.5653	39.9847	3.6806	21.63	2.01479
0.25	0.03	10	39925.5	44444.4	1111.11	998.138	1034.86	3.67917	6.8625	1348.59
0.05	0.004	12	1.43253e+07	15000000	62500	59688.8	61884.2	3.67824	0.9852	4.82021e+06
0.25	0.15	7	934.281	1244.44	44.4444	33.3672	34.5944	3.67805	22.1625	1.50617
0.25	0.015	12	198393	213333	4444.44	4133.19	4285.19	3.67762	3.58312	23104.9
0.05	0.005	8	6.09734e+06	6.4e+06	40000	38108.4	39508.8	3.67473	1.22812	1.96106e+06
0.2	0.07	1	909.709	1020.41	204.082	181.942	175.26	3.67242	14.1225	44.6446
0.3	0.1	12	3158.03	4000	100	78.9507	81.85	3.67235	18.15	8.40621
0.2	0.01	13	611801	650000	10000	9412.32	9757.75	3.66994	2.4225	119320
0.35	0.04	14	21973.7	25000	625	549.341	569.5	3.6696	8.88	406.37
0.05	0.008	4	1.18226e+06	1250000	15625	14778.3	15320.5	3.66885	1.9488	293975
0.2	0.03	8	39931.3	44444.4	1111.11	998.283	1034.86	3.66412	6.8625	1337.97
0.15	0.0125	8	319377	341333	6400	5988.31	6207.55	3.66114	3.00703	48066.4
0.1	0.006	12	3.16838e+06	3.33333e+06	27777.8	26403.2	27369.5	3.66003	1.4697	933857
0.3	0.13	10	1503.89	1972.39	59.1716	45.1168	46.7678	3.65926	20.9625	2.72561
0.25	0.0175	11	132850	143673	3265.31	3019.33	3129.77	3.65794	4.15078	12198.2
0.3	0.04	12	21976.2	25000	625	549.405	569.5	3.6576	8.88	403.811
0.35	0.14	3	355.697	437.318	51.0204	41.498	39.9847	3.64677	21.63	2.29019
0.1	0.008	8	1.18257e+06	1250000	15625	14782.1	15320.5	3.64236	1.9488	289892
0.1	0.009	7	815601	864198	12345.7	11651.4	12075.8	3.64172	2.18633	180041
0.25	0.04	10	21979.7	25000	625	549.493	569.5	3.64097	8.88	400.276
0.15	0.03	6	39940.7	44444.4	1111.11	998.517	1034.86	3.63984	6.8625	1320.92
0.3	0.015	14	192960	207407	4444.44	4134.86	4285.19	3.63575	3.58312	22600.1
0.3	0.0175	13	130867	141497	3265.31	3020	3129.77	3.63476	4.15078	12049.4
0.15	0.008	12	1.18266e+06	1250000	15625	14783.2	15320.5	3.63459	1.9488	288700
0.15	0.015	7	192965	207407	4444.44	4134.97	4285.19	3.633	3.58312	22567.1
0.2	0.009	14	815690	864198	12345.7	11652.7	12075.8	3.63046	2.18633	178969
0.4	0.11	15	2415.77	3099.17	82.6446	64.4205	66.7583	3.62886	19.2225	5.46499
0.25	0.1	10	3159.45	4000	100	78.9863	81.85	3.62557	18.15	8.2008
0.4	0.14	12	1157.58	1530.61	51.0204	38.586	39.9847	3.62488	21.63	1.95635
0.25	0.0125	13	311502	332800	6400	5990.42	6207.55	3.62465	3.00703	47146.3
0.25	0.12	9	1926.21	2500	69.4444	53.5059	55.4444	3.62307	20.16	3.75799
0.15	0.007	14	1.80679e+06	1.90476e+06	20408.2	19358.5	20059.2	3.61966	1.70993	490996
0.05	0.13	2	1805.36	2366.86	59.1716	45.1341	46.7678	3.61956	20.9625	2.66883
0.35	0.0175	15	129449	139942	3265.31	3020.49	3129.77	3.61805	4.15078	11942.7
0.5	0.08	3	820.94	937.5	156.25	136.823	131.875	3.61664	15.6	24.4868
0.2	0.04	8	21984.9	25000	625	549.623	569.5	3.61639	8.88	395.077
0.05	0.01	3	565038	600000	10000	9417.29	9757.75	3.61524	2.4225	115911
0.05	0.004	11	1.31409e+07	13750000	62500	59731.2	61884.2	3.60456	0.9852	4.63561e+06
0.1	0.005	15	5.72043e+06	6e+06	40000	38136.2	39508.8	3.59911	1.22812	1.88393e+06
0.1	0.03	4	39958.2	44444.4	1111.11	998.955	1034.86	3.59435	6.8625	1289.24
0.1	0.007	9	1.74276e+06	1.83673e+06	20408.2	19363.9	20059.2	3.59046	1.70993	483379
0.35	0.05	14	13783.7	16000	400	344.592	356.95	3.58614	10.7625	152.71
0.1	0.01	6	565202	600000	10000	9420.04	9757.75	3.585	2.4225	114047
0.5	0.1	4	679.113	800	100	84.8891	81.85	3.58007	18.15	9.23605
0.2	0.015	9	186169	200000	4444.44	4137.1	4285.19	3.57979	3.58312	21933.4
0.1	0.0125	5	299651	320000	6400	5993.02	6207.55	3.57965	3.00703	46022.8
0.15	0.009	10	777237	823045	12345.7	11658.6	12075.8	3.57856	2.18632	174063
0.15	0.01	9	565246	600000	10000	9420.77	9757.75	3.57698	2.4225	113555
0.35	0.02	14	91999.3	100000	2500	2299.98	2382.25	3.57688	4.71	6767.97
0.15	0.04	6	21993.4	25000	625	549.836	569.5	3.57638	8.88	386.682
0.1	0.006	11	2.9067e+06	3.05556e+06	27777.8	26424.5	27369.5	3.57626	1.4697	893044
0.4	0.12	14	1873.59	2430.56	69.4444	53.5311	55.4444	3.57426	20.16	3.66088
0.3	0.02	12	92001.6	100000	2500	2300.04	2382.25	3.57425	4.71	6758.36
0.2	0.01	12	565266	600000	10000	9421.1	9757.75	3.57334	2.4225	113332
0.2	0.0125	10	299671	320000	6400	5993.43	6207.55	3.57266	3.00703	45849.4
0.4	0.13	13	1467.53	1923.08	59.1716	45.1547	46.7678	3.5723	20.9625	2.60197
0.25	0.01	15	565277	600000	10000	9421.29	9757.75	3.57129	2.4225	113206
0.3	0.0125	15	299676	320000	6400	5993.51	6207.55	3.57114	3.00703	45811.6
0.25	0.02	10	92004.8	100000	2500	2300.12	2382.25	3.57068	4.71	6745.32
0.3	0.05	12	13785.9	16000	400	344.647	356.95	3.56982	10.7625	151.371
0.2	0.02	8	92009.4	100000	2500	2300.23	2382.25	3.56555	4.71	6726.64
0.2	0.008	15	1.10953e+06	1171875	15625	14793.7	15320.5	3.56078	1.9488	277489
0.15	0.02	6	92016.4	100000	2500	2300.41	2382.25	3.55765	4.71	6697.88
0.05	0.005	7	5.34122e+06	5600000	40000	38151.6	39508.8	3.55727	1.22812	1.84187e+06
0.2	0.1	8	3161.57	4000	100	79.0393	81.85	3.55603	18.15	7.89983
0.4	0.03	15	37477	41666.7	1111.11	999.386	1034.86	3.54971	6.8625	1258.5
0.45	0.15	12	890.905	1185.19	44.4444	33.4089	34.5944	3.54847	22.1625	1.40542
0.25	0.05	10	13788.9	16000	400	344.722	356.95	3.54717	10.7625	149.521
0.25	0.015	11	182090	195556	4444.44	4138.4	4285.19	3.54712	3.58312	21548.5
0.2	0.009	13	758045	802469	12345.7	11662.2	12075.8	3.54592	2.18632	171009
0.1	0.02	4	92028.3	100000	2500	2300.71	2382.25	3.54425	4.71	6649.25
0.15	0.007	13	1.67896e+06	1.76871e+06	20408.2	19372.6	20059.2	3.54411	1.70993	471401
0.35	0.11	13	2394.76	3069.66	82.6446	64.4743	66.7583	3.54246	19.2225	5.21656
0.45	0.12	4	510.934	617.284	69.4444	57.4801	55.4444	3.54148	20.16	4.14386
0.15	0.008	11	1.08508e+06	1.14583e+06	15625	14796.6	15320.5	3.54097	1.9488	274515
0.1	0.005	14	5.34226e+06	5600000	40000	38159	39508.8	3.53717	1.22812	1.82182e+06
0.3	0.14	9	1158.61	1530.61	51.0204	38.6203	39.9847	3.53288	21.63	1.86161
0.1	0.15	3	1002.43	1333.33	44.4444	33.4144	34.5944	3.5314	22.1625	1.39239
0.2	0.12	2	574.736	694.444	69.4444	57.4736	55.4444	3.53055	20.16	4.11739
0.35	0.09	14	3961.82	4938.27	123.457	99.0455	102.54	3.52829	16.9425	12.2123
0.05	0.004	10	1.19553e+07	12500000	62500	59776.5	61884.2	3.52602	0.9852	4.44254e+06
0.3	0.015	13	179369	192593	4444.44	4139.28	4285.19	3.52502	3.58312	21289.9
0.3	0.06	1	839.683	925.926	277.778	251.905	243.028	3.52402	12.51	78.8044
0.05	0.02	2	92046.6	100000	2500	2301.16	2382.25	3.52368	4.71	6574.9
0.35	0.03	13	37130.1	41269.8	1111.11	999.658	1034.86	3.52156	6.8625	1239.29
0.25	0.0125	12	287839	307200	6400	5996.64	6207.55	3.51717	3.00703	44483.8
0.4	0.09	3	797.084	925.926	123.457	106.278	102.54	3.5169	16.9425	13.9703
0.05	0.006	5	2.64404e+06	2.77778e+06	27777.8	26440.4	27369.5	3.51414	1.4697	863322
0.2	0.05	8	13793.4	16000	400	344.834	356.95	3.5136	10.7625	146.799
0.25	0.09	2	850.17	987.654	123.457	106.271	102.54	3.5109	16.9425	13.9209
0.35	0.015	15	177425	190476	4444.44	4139.92	4285.19	3.50908	3.58312	21104.3
0.05	0.009	3	699983	740741	12345.7	11666.4	12075.8	3.50898	2.18632	167585
0.05	0.007	4	1.55038e+06	1.63265e+06	20408.2	19379.7	20059.2	3.50626	1.70993	461723
0.35	0.0175	14	120951	130612	3265.31	3023.78	3129.77	3.50516	4.15078	11233.5
0.3	0.0175	12	120953	130612	3265.31	3023.82	3129.77	3.50374	4.15078	11224.7
0.2	0.13	2	484.658	591.716	59.1716	48.4658	46.7678	3.50355	20.9625	2.88328
0.25	0.0175	10	120955	130612	3265.31	3023.88	3129.77	3.50185	4.15078	11213
0.1	0.008	7	1.03615e+06	1093750	15625	14802.2	15320.5	3.50174	1.9488	268669
0.45	0.13	4	430.799	525.97	59.1716	48.4648	46.7678	3.50168	20.9625	2.88009
0.1	0.04	4	22009.7	25000	625	550.242	569.5	3.49999	8.88	370.886
0.2	0.0175	8	120958	130612	3265.31	3023.96	3129.77	3.49923	4.15078	11196.8
0.35	0.06	14	9392.46	11111.1	277.778	234.811	243.028	3.49914	12.51	67.5089
0.4	0.07	2	908.062	1020.41	204.082	181.612	175.26	3.49769	14.1225	40.3509
0.3	0.09	12	3963	4938.27	123.457	99.0749	102.54	3.49757	16.9425	12.0077
0.15	0.0175	6	120963	130612	3265.31	3024.07	3129.77	3.49546	4.15078	11173.5
0.05	0.0175	2	120966	130612	3265.31	3024.16	3129.77	3.4923	4.15078	11154
0.4	0.04	15	20635.8	23437.5	625	550.289	569.5	3.49115	8.88	369.077
0.1	0.0175	4	120969	130612	3265.31	3024.22	3129.77	3.49013	4.15078	11140.7
0.25	0.01	14	528010	560000	10000	9428.75	9757.75	3.48935	2.4225	108242
0.2	0.008	14	1.0363e+06	1093750	15625	14804.3	15320.5	3.48717	1.9488	266513
0.1	0.006	10	2.64473e+06	2.77778e+06	27777.8	26447.3	27369.5	3.48691	1.4697	850442
0.3	0.08	2	910.912	1041.67	156.25	136.637	131.875	3.48505	15.6	22.6754
0.15	0.0125	7	279933	298667	6400	5998.57	6207.55	3.48383	3.00703	43672.6
0.3	0.03	11	36667.5	40740.7	1111.11	1000.02	1034.86	3.4838	6.8625	1213.74
0.05	0.03	2	40001.3	44444.4	1111.11	1000.03	1034.86	3.48275	6.8625	1213.03
0.3	0.0125	14	279946	298667	6400	5998.85	6207.55	3.47908	3.00703	43557.7
0.3	0.06	12	9394.3	11111.1	277.778	234.858	243.028	3.47879	12.51	66.752
0.15	0.006	15	2.64495e+06	2.77778e+06	27777.8	26449.5	27369.5	3.47843	1.4697	846449
0.1	0.007	8	1.55086e+06	1.63265e+06	20408.2	19385.7	20059.2	3.47402	1.70993	453553
0.1	0.005	13	4.9638e+06	5200000	40000	38183	39508.8	3.47197	1.22812	1.75749e+06
0.1	0.009	6	700235	740741	12345.7	11670.6	12075.8	3.47184	2.18632	164174
0.35	0.1	3	726.803	857.143	100	84.7937	81.85	3.47156	18.15	8.66518
0.2	0.01	11	518675	550000	10000	9430.45	9757.75	3.47071	2.4225	107128
0.1	0.11	4	2580.77	3305.79	82.6446	64.5192	66.7583	3.47032	19.2225	5.01323
0.4	0.02	15	86342.9	93750	2500	2302.48	2382.25	3.4646	4.71	6363.53
0.15	0.007	12	1.55101e+06	1.63265e+06	20408.2	19387.6	20059.2	3.46425	1.70993	451091
0.15	0.009	9	700305	740741	12345.7	11671.8	12075.8	3.46138	2.18632	163219
0.15	0.05	6	13800.7	16000	400	345.017	356.95	3.45874	10.7625	142.402
0.2	0.009	12	700338	740741	12345.7	11672.3	12075.8	3.45651	2.18632	162776
0.5	0.15	4	286.66	355.556	44.4444	35.8325	34.5944	3.45516	22.1625	1.53282
0.25	0.09	10	3964.63	4938.27	123.457	99.1158	102.54	3.45482	16.9425	11.7257
0.35	0.04	13	20446.6	23214.3	625	550.485	569.5	3.45426	8.88	361.577
0.25	0.009	15	700357	740741	12345.7	11672.6	12075.8	3.4537	2.18632	162520
0.25	0.06	10	9396.87	11111.1	277.778	234.922	243.028	3.4505	12.51	65.7068
0.45	0.11	4	614.601	734.619	82.6446	69.1426	66.7583	3.44849	19.2225	5.68524
0.35	0.08	14	5099.24	6250	156.25	127.481	131.875	3.44675	15.6	19.3068
0.35	0.02	13	85536.1	92857.1	2500	2302.9	2382.25	3.44586	4.71	6297.16
0.35	0.07	14	6777.01	8163.27	204.082	169.425	175.26	3.44396	14.1225	34.0464
0.05	0.004	9	1.07685e+07	11250000	62500	59825.2	61884.2	3.44185	0.9852	4.23987e+06
0.15	0.1	6	3165.06	4000	100	79.1266	81.85	3.44181	18.15	7.41686
0.15	0.008	10	987390	1.04167e+06	15625	14810.9	15320.5	3.44105	1.9488	259741
0.15	0.01	8	503108	533333	10000	9433.27	9757.75	3.43975	2.4225	105288
0.05	0.015	2	165715	177778	4444.44	4142.88	4285.19	3.43521	3.58312	20254
0.2	0.0125	9	270066	288000	6400	6001.48	6207.55	3.43374	3.00703	42466.8
0.25	0.03	9	36019.3	40000	1111.11	1000.54	1034.86	3.43055	6.8625	1178.13
0.05	0.005	6	4.58391e+06	4800000	40000	38199.3	39508.8	3.42806	1.22812	1.71477e+06
0.3	0.11	11	2366.71	3030.3	82.6446	64.5467	66.7583	3.42627	19.2225	4.89092
0.2	0.11	2	691.245	826.446	82.6446	69.1245	66.7583	3.42312	19.2225	5.59898
0.3	0.02	11	84460	91666.7	2500	2303.45	2382.25	3.42078	4.71	6208.84
0.3	0.07	12	6778.59	8163.27	204.082	169.465	175.26	3.41986	14.1225	33.5872
0.3	0.08	12	5100.6	6250	156.25	127.515	131.875	3.4192	15.6	19.0095
0.15	0.006	14	2.47015e+06	2.59259e+06	27777.8	26465.9	27369.5	3.4144	1.4697	816586
0.35	0.12	12	1838.24	2380.95	69.4444	53.6153	55.4444	3.4116	20.16	3.34575
0.1	0.015	4	165755	177778	4444.44	4143.87	4285.19	3.41055	3.58312	19973.8
0.2	0.008	13	962998	1015625	15625	14815.4	15320.5	3.40963	1.9488	255176
0.3	0.15	8	892.11	1185.19	44.4444	33.4541	34.5944	3.40857	22.1625	1.3003
0.2	0.06	8	9400.69	11111.1	277.778	235.017	243.028	3.40853	12.51	64.1701
0.35	0.015	14	165759	177778	4444.44	4143.97	4285.19	3.40806	3.58312	19945.6
0.15	0.015	6	165759	177778	4444.44	4143.97	4285.19	3.40785	3.58312	19943.2
0.3	0.015	12	165759	177778	4444.44	4143.97	4285.19	3.40784	3.58312	19943.1
0.25	0.015	10	165759	177778	4444.44	4143.98	4285.19	3.40763	3.58312	19940.7
0.2	0.015	8	165760	177778	4444.44	4143.99	4285.19	3.40751	3.58312	19939.4
0.3	0.04	11	20194.1	22916.7	625	550.748	569.5	3.40475	8.88	351.623
0.05	0.003	15	3.19972e+07	3.33333e+07	111111	106657	110288	3.4039	0.740925	1.31806e+07
0.1	0.005	12	4.58502e+06	4800000	40000	38208.5	39508.8	3.40309	1.22812	1.6907e+06
0.25	0.01	13	490704	520000	10000	9436.62	9757.75	3.40301	2.4225	103124
0.25	0.0125	11	264144	281600	6400	6003.26	6207.55	3.40293	3.00703	41733.2
0.4	0.0175	15	113505	122449	3265.31	3026.79	3129.77	3.4024	4.15078	10605.6
0.5	0.15	13	869.875	1155.56	44.4444	33.4567	34.5944	3.4005	22.1625	1.29435
0.45	0.14	13	1117.14	1473.92	51.0204	38.6704	39.9847	3.39872	21.63	1.72738
0.2	0.007	15	1.45503e+06	1.53061e+06	20408.2	19400.4	20059.2	3.39596	1.70993	434056
0.2	0.09	8	3967.07	4938.27	123.457	99.1767	102.54	3.39129	16.9425	11.3123
0.1	0.006	9	2.38247e+06	2500000	27777.8	26471.9	27369.5	3.39105	1.4697	805817
0.05	0.008	3	889085	937500	15625	14818.1	15320.5	3.39051	1.9488	252415
0.4	0.03	14	35032.8	38888.9	1111.11	1000.94	1034.86	3.38924	6.8625	1150.85
0.25	0.07	10	6780.79	8163.27	204.082	169.52	175.26	3.38635	14.1225	32.9536
0.35	0.0175	13	112441	121283	3265.31	3027.26	3129.77	3.38615	4.15078	10507.8
0.25	0.02	9	82952.6	90000	2500	2304.24	2382.25	3.3855	4.71	6085.57
0.3	0.0125	13	260194	277333	6400	6004.47	6207.55	3.38207	3.00703	41239.7
0.25	0.08	10	5102.49	6250	156.25	127.562	131.875	3.38087	15.6	18.5995
0.15	0.007	11	1.42292e+06	1.4966e+06	20408.2	19403.5	20059.2	3.37947	1.70993	429988
0.4	0.05	15	12948.2	15000	400	345.284	356.95	3.37853	10.7625	136.085
0.1	0.01	5	471943	500000	10000	9438.86	9757.75	3.37848	2.4225	101691
0.25	0.009	14	654147	691358	12345.7	11681.2	12075.8	3.37783	2.18632	155686
0.35	0.0125	15	257372	274286	6400	6005.35	6207.55	3.36701	3.00703	40885.1
0.4	0.1	15	2969.42	3750	100	79.1846	81.85	3.366	18.15	7.10414
0.3	0.0175	11	111023	119728	3265.31	3027.9	3129.77	3.36441	4.15078	10377.7
0.2	0.009	11	642567	679012	12345.7	11683	12075.8	3.36156	2.18632	154238
0.2	0.01	10	472022	500000	10000	9440.45	9757.75	3.36112	2.4225	100682
0.3	0.01	15	472045	500000	10000	9440.91	9757.75	3.35603	2.4225	100388
0.2	0.12	7	1877.58	2430.56	69.4444	53.6453	55.4444	3.35384	20.16	3.23703
0.05	0.003	14	2.98786e+07	3.11111e+07	111111	106709	110288	3.35354	0.740925	1.28059e+07
0.1	0.05	4	13814.8	16000	400	345.369	356.95	3.35316	10.7625	134.115
0.2	0.14	6	1160.64	1530.61	51.0204	38.6878	39.9847	3.35208	21.63	1.68182
0.05	0.004	8	9.58043e+06	10000000	62500	59877.7	61884.2	3.35106	0.9852	4.0262e+06
0.2	0.03	7	35046.2	38888.9	1111.11	1001.32	1034.86	3.34979	6.8625	1125.07
0.1	0.007	7	1.35867e+06	1.42857e+06	20408.2	19409.6	20059.2	3.34705	1.70993	422041
0.15	0.006	13	2.29521e+06	2.40741e+06	27777.8	26483.1	27369.5	3.347	1.4697	785688
0.1	0.008	6	889463	937500	15625	14824.4	15320.5	3.3466	1.9488	246128
0.05	0.0125	2	240265	256000	6400	6006.63	6207.55	3.34496	3.00703	40368.7
0.4	0.02	14	80680.4	87500	2500	2305.15	2382.25	3.34451	4.71	5943.83
0.45	0.08	3	909.574	1041.67	156.25	136.436	131.875	3.34308	15.6	20.8043
0.15	0.13	5	1508.5	1972.39	59.1716	45.255	46.7678	3.34274	20.9625	2.28843
0.15	0.06	6	9406.94	11111.1	277.778	235.173	243.028	3.33981	12.51	61.6907
0.35	0.15	3	306.768	380.952	44.4444	35.7896	34.5944	3.33929	22.1625	1.4283
0.2	0.07	8	6784.05	8163.27	204.082	169.601	175.26	3.33659	14.1225	32.0231
0.35	0.03	12	34335.5	38095.2	1111.11	1001.45	1034.86	3.33599	6.8625	1116.12
0.25	0.04	9	19840.4	22500	625	551.121	569.5	3.33481	8.88	337.783
0.15	0.009	8	623258	658436	12345.7	11686.1	12075.8	3.3346	2.18632	151853
0.2	0.14	2	413.639	510.204	51.0204	41.3639	39.9847	3.33441	21.63	1.90231
0.25	0.0175	9	109037	117551	3265.31	3028.79	3129.77	3.33387	4.15078	10196.2
0.15	0.008	9	889574	937500	15625	14826.2	15320.5	3.33376	1.9488	244303
0.35	0.05	13	12830.4	14857.1	400	345.435	356.95	3.33347	10.7625	132.594
0.2	0.02	7	80690	87500	2500	2305.43	2382.25	3.33223	4.71	5901.63
0.1	0.005	11	4.2059e+06	4400000	40000	38235.5	39508.8	3.33003	1.22812	1.62118e+06
0.2	0.007	14	1.3589e+06	1.42857e+06	20408.2	19412.9	20059.2	3.32923	1.70993	417703
0.2	0.008	12	889626	937500	15625	14827.1	15320.5	3.32766	1.9488	243440
0.05	0.006	4	2.1191e+06	2.22222e+06	27777.8	26488.7	27369.5	3.32532	1.4697	775869
0.25	0.008	15	889657	937500	15625	14827.6	15320.5	3.32412	1.9488	242938
0.2	0.08	8	5105.3	6250	156.25	127.633	131.875	3.32393	15.6	17.9981
0.45	0.14	4	367.63	453.515	51.0204	41.3584	39.9847	3.32143	21.63	1.88702
0.25	0.13	8	1448.48	1893.49	59.1716	45.2649	46.7678	3.32014	20.9625	2.25858
0.1	0.09	1	1060.59	1234.57	123.457	106.059	102.54	3.31808	16.9425	12.3843
0.4	0.015	15	155538	166667	4444.44	4147.69	4285.19	3.31529	3.58312	18908.4
0.35	0.13	11	1422.68	1859.68	59.1716	45.2671	46.7678	3.31518	20.9625	2.25205
0.45	0.13	14	1408.33	1840.89	59.1716	45.2677	46.7678	3.31378	20.9625	2.25022
0.25	0.01	12	453358	480000	10000	9444.96	9757.75	3.31171	2.4225	97837.6
0.35	0.02	12	79062.4	85714.3	2500	2305.99	2382.25	3.30717	4.71	5816.03
0.35	0.015	13	154077	165079	4444.44	4148.24	4285.19	3.30158	3.58312	18757.3
0.05	0.003	13	2.77587e+07	2.88889e+07	111111	106764	110288	3.30057	0.740925	1.24173e+07
0.05	0.04	2	22052.2	25000	625	551.306	569.5	3.30017	8.88	331.024
0.1	0.0125	4	240374	256000	6400	6009.35	6207.55	3.29827	3.00703	39285
0.25	0.009	13	607892	641975	12345.7	11690.2	12075.8	3.29791	2.18632	148636
0.4	0.04	14	19296.8	21875	625	551.338	569.5	3.29414	8.88	329.852
0.4	0.0175	14	106049	114286	3265.31	3029.98	3129.77	3.29329	4.15078	9957.26
0.45	0.12	15	1789.23	2314.81	69.4444	53.6769	55.4444	3.29297	20.16	3.12427
0.15	0.01	7	440858	466667	10000	9446.96	9757.75	3.28987	2.4225	96591.8
0.15	0.007	10	1.2947e+06	1.36054e+06	20408.2	19420.5	20059.2	3.28903	1.70993	407995
0.2	0.0175	7	106055	114286	3265.31	3030.14	3129.77	3.28784	4.15078	9925.41
0.15	0.0125	6	240399	256000	6400	6009.96	6207.55	3.28765	3.00703	39040.4
0.1	0.006	8	2.11987e+06	2.22222e+06	27777.8	26498.4	27369.5	3.2875	1.4697	758877
0.15	0.09	6	3971.08	4938.27	123.457	99.2769	102.54	3.28699	16.9425	10.6486
0.35	0.1	13	2943.43	3714.29	100	79.2461	81.85	3.28584	18.15	6.78031
0.05	0.005	5	3.82525e+06	4e+06	40000	38252.5	39508.8	3.28421	1.22812	1.57827e+06
0.3	0.015	11	152129	162963	4444.44	4148.97	4285.19	3.28328	3.58312	18556.5
0.2	0.0125	8	240409	256000	6400	6010.22	6207.55	3.28324	3.00703	38939.2
0.45	0.03	15	33399.2	37037	1111.11	1001.98	1034.86	3.28208	6.8625	1081.47
0.1	0.009	5	584604	617284	12345.7	11692.1	12075.8	3.28162	2.18632	147217
0.25	0.0125	10	240414	256000	6400	6010.36	6207.55	3.28089	3.00703	38885.1
0.1	0.004	15	8.98776e+06	9375000	62500	59918.4	61884.2	3.28085	0.9852	3.8645e+06
0.3	0.0125	12	240418	256000	6400	6010.44	6207.55	3.27944	3.00703	38851.9
0.35	0.0125	14	240420	256000	6400	6010.5	6207.55	3.27846	3.00703	38829.5
0.3	0.01	14	440910	466667	10000	9448.06	9757.75	3.27777	2.4225	95905
0.15	0.006	12	2.12011e+06	2.22222e+06	27777.8	26501.4	27369.5	3.27579	1.4697	753648
0.3	0.05	11	12673.4	14666.7	400	345.637	356.95	3.27295	10.7625	127.973
0.3	0.03	10	33405.1	37037	1111.11	1002.15	1034.86	3.26385	6.8625	1069.86
0.4	0.06	15	8825.49	10416.7	277.778	235.346	243.028	3.26383	12.51	59.0024
0.45	0.02	15	76899.6	83333.3	2500	2306.99	2382.25	3.26234	4.71	5664.35
0.25	0.11	9	2327.39	2975.21	82.6446	64.6496	66.7583	3.26163	19.2225	4.44631
0.2	0.009	10	584725	617284	12345.7	11694.5	12075.8	3.2602	2.18632	145362
0.35	0.0175	12	103918	111953	3265.31	3030.96	3129.77	3.26019	4.15078	9764.36
0.2	0.007	13	1.2627e+06	1.32653e+06	20408.2	19426.1	20059.2	3.25896	1.70993	400803
0.05	0.007	3	1.16558e+06	1.22449e+06	20408.2	19426.4	20059.2	3.25767	1.70993	400496
0.25	0.015	9	149400	160000	4444.44	4150	4285.19	3.2576	3.58312	18276.4
0.3	0.02	10	76903.8	83333.3	2500	2307.11	2382.25	3.25668	4.71	5645.31
0.15	0.07	6	6789.41	8163.27	204.082	169.735	175.26	3.25501	14.1225	30.5245
0.25	0.008	14	830906	875000	15625	14837.6	15320.5	3.25451	1.9488	233185
0.3	0.009	15	584762	617284	12345.7	11695.2	12075.8	3.25372	2.18632	144803
0.05	0.004	7	8.39089e+06	8750000	62500	59934.9	61884.2	3.25238	0.9852	3.79981e+06
0.1	0.005	10	3.82643e+06	4e+06	40000	38264.3	39508.8	3.25216	1.22812	1.54858e+06
0.35	0.14	10	1106.45	1457.73	51.0204	38.7257	39.9847	3.25109	21.63	1.5851
0.05	0.003	12	2.56372e+07	2.66667e+07	111111	106822	110288	3.24467	0.740925	1.20133e+07
0.2	0.01	9	425305	450000	10000	9451.21	9757.75	3.24338	2.4225	93966
0.5	0.05	1	737.829	800	400	368.915	356.95	3.24318	10.7625	143.151
0.15	0.02	5	76914.3	83333.3	2500	2307.43	2382.25	3.24261	4.71	5598.19
0.15	0.005	15	3.82681e+06	4000000	40000	38268.1	39508.8	3.24201	1.22812	1.53923e+06
0.2	0.008	11	816178	859375	15625	14839.6	15320.5	3.24064	1.9488	231263
0.3	0.12	3	573.009	694.444	69.4444	57.3009	55.4444	3.2399	20.16	3.44656
0.45	0.1	4	751.848	888.889	100	84.5828	81.85	3.23097	18.15	7.46845
0.15	0.08	6	5109.92	6250	156.25	127.748	131.875	3.2305	15.6	17.0313
0.2	0.04	7	19309.1	21875	625	551.689	569.5	3.22853	8.88	317.247
0.1	0.004	14	8.39284e+06	8750000	62500	59948.9	61884.2	3.2284	0.9852	3.74573e+06
0.35	0.04	12	18915.4	21428.6	625	551.701	569.5	3.22628	8.88	316.818
0.5	0.09	4	847.652	987.654	123.457	105.956	102.54	3.22431	16.9425	11.6715
0.4	0.03	13	32583.8	36111.1	1111.11	1002.58	1034.86	3.22002	6.8625	1042.21
0.1	0.1	4	3171.88	4000	100	79.2969	81.85	3.21965	18.15	6.51824
0.2	0.015	7	145304	155556	4444.44	4151.56	4285.19	3.21899	3.58312	17859.2
0.45	0.0175	15	101073	108844	3265.31	3032.2	3129.77	3.21797	4.15078	9520.91
0.4	0.02	13	75009.4	81250	2500	2307.98	2382.25	3.2179	4.71	5515.82
0.15	0.008	8	791621	833333	15625	14842.9	15320.5	3.21775	1.9488	228109
0.4	0.015	14	145306	155556	4444.44	4151.61	4285.19	3.21762	3.58312	17844.5
0.25	0.06	1	1004.42	1111.11	277.778	251.105	243.028	3.21681	12.51	65.2472
0.4	0.11	14	2263.73	2892.56	82.6446	64.6779	66.7583	3.21651	19.2225	4.32795
0.3	0.0175	10	101076	108844	3265.31	3032.27	3129.77	3.21547	4.15078	9506.57
0.25	0.01	11	415969	440000	10000	9453.83	9757.75	3.21474	2.4225	92364.8
0.4	0.09	15	3725.51	4629.63	123.457	99.3469	102.54	3.21421	16.9425	10.1966
0.5	0.14	14	1084.71	1428.57	51.0204	38.7395	39.9847	3.21418	21.63	1.55042
0.25	0.009	12	561590	592593	12345.7	11699.8	12075.8	3.21341	2.18632	141348
0.2	0.006	15	1.98881e+06	2.08333e+06	27777.8	26517.4	27369.5	3.21333	1.4697	726061
0.15	0.03	5	33421.6	37037	1111.11	1002.65	1034.86	3.2129	6.8625	1037.75
0.35	0.15	9	861.882	1142.86	44.4444	33.5176	34.5944	3.21266	22.1625	1.15951
0.35	0.06	13	8745.91	10317.5	277.778	235.467	243.028	3.21105	12.51	57.1681
0.05	0.01	2	378168	400000	10000	9454.2	9757.75	3.21069	2.4225	92139.6
0.15	0.0175	5	101080	108844	3265.31	3032.41	3129.77	3.21068	4.15078	9479.16
0.1	0.007	6	1.16615e+06	1.22449e+06	20408.2	19435.9	20059.2	3.20718	1.70993	388557
0.1	0.06	4	9419.04	11111.1	277.778	235.476	243.028	3.20697	12.51	57.0276
0.35	0.07	2	1034.62	1166.18	204.082	181.058	175.26	3.20215	14.1225	33.6138
0.15	0.006	11	1.94486e+06	2.03704e+06	27777.8	26520.8	27369.5	3.20023	1.4697	720337
0.4	0.0125	15	225573	240000	6400	6015.29	6207.55	3.19624	3.00703	36965
0.15	0.009	7	546082	576132	12345.7	11701.7	12075.8	3.19622	2.18632	139886
0.3	0.01	13	409743	433333	10000	9455.61	9757.75	3.19531	2.4225	91286.4
0.15	0.007	9	1.16632e+06	1.22449e+06	20408.2	19438.7	20059.2	3.192	1.70992	385000
0.3	0.12	10	1791.01	2314.81	69.4444	53.7302	55.4444	3.19051	20.16	2.9387
0.2	0.1	2	845.467	1000	100	84.5467	81.85	3.18962	18.15	7.27228
0.35	0.015	12	142381	152381	4444.44	4152.77	4285.19	3.18891	3.58312	17537.1
0.25	0.05	9	12453.3	14400	400	345.924	356.95	3.18738	10.7625	121.57
0.3	0.13	3	483.074	591.716	59.1716	48.3074	46.7678	3.18709	20.9625	2.37037
0.15	0.005	14	3.57362e+06	3.73333e+06	40000	38288.8	39508.8	3.18609	1.22812	1.48819e+06
0.05	0.003	11	2.35143e+07	2.44444e+07	111111	106883	110288	3.18546	0.740925	1.15921e+07
0.35	0.0125	13	223449	237714	6400	6015.93	6207.55	3.18516	3.00703	36717
0.2	0.007	12	1.16641e+06	1.22449e+06	20408.2	19440.1	20059.2	3.18471	1.70993	383298
0.25	0.02	8	73879.2	80000	2500	2308.73	2382.25	3.18461	4.71	5405.77
0.4	0.07	15	6369.58	7653.06	204.082	169.856	175.26	3.1819	14.1225	29.2101
0.35	0.01	15	405296	428571	10000	9456.9	9757.75	3.18127	2.4225	90510.6
0.3	0.009	14	546161	576132	12345.7	11703.4	12075.8	3.18124	2.18632	138618
0.25	0.008	13	772104	812500	15625	14848.1	15320.5	3.18122	1.9488	223116
0.25	0.007	15	1.16645e+06	1.22449e+06	20408.2	19440.9	20059.2	3.18044	1.70992	382302
0.4	0.0175	13	98584.3	106122	3265.31	3033.36	3129.77	3.17826	4.15078	9294.51
0.3	0.1	11	2908.73	3666.67	100	79.3289	81.85	3.17804	18.15	6.35598
0.1	0.006	7	1.85691e+06	1.94444e+06	27777.8	26527.3	27369.5	3.17476	1.4697	709265
0.1	0.004	13	7.79752e+06	8125000	62500	59980.9	61884.2	3.17323	0.9852	3.62267e+06
0.1	0.008	5	742465	781250	15625	14849.3	15320.5	3.17319	1.9488	222026
0.3	0.0125	11	220616	234667	6400	6016.79	6207.55	3.17038	3.00703	36387.6
0.1	0.005	9	3.44658e+06	3.6e+06	40000	38295.3	39508.8	3.16872	1.22812	1.47251e+06
0.45	0.04	15	18401	20833.3	625	552.031	569.5	3.16458	8.88	305.182
0.25	0.03	8	32101	35555.6	1111.11	1003.16	1034.86	3.16059	6.8625	1005.25
0.35	0.02	11	72577.5	78571.4	2500	2309.28	2382.25	3.15968	4.71	5324.02
0.3	0.11	3	689.362	826.446	82.6446	68.9362	66.7583	3.1593	19.2225	4.74325
0.4	0.08	15	4793.9	5859.37	156.25	127.837	131.875	3.15854	15.6	16.3038
0.15	0.015	5	138472	148148	4444.44	4154.15	4285.19	3.15458	3.58312	17173.1
0.2	0.006	14	1.85729e+06	1.94444e+06	27777.8	26532.7	27369.5	3.15377	1.4697	700205
0.25	0.0175	8	97092.6	104490	3265.31	3034.14	3129.77	3.15172	4.15078	9144.66
0.2	0.009	9	526808	555556	12345.7	11706.8	12075.8	3.15136	2.18632	136105
0.3	0.015	10	138478	148148	4444.44	4154.33	4285.19	3.15015	3.58312	17126.3
0.25	0.0125	9	216648	230400	6400	6018	6207.55	3.1497	3.00703	35928.8
0.45	0.015	15	138478	148148	4444.44	4154.35	4285.19	3.1495	3.58312	17119.5
0.2	0.008	10	742648	781250	15625	14853	15320.5	3.14779	1.9488	218593
0.4	0.05	14	12112	14000	400	346.058	356.95	3.14752	10.7625	118.641
0.5	0.06	2	1003.7	1111.11	277.778	250.925	243.028	3.14724	12.51	62.3661
0.45	0.02	14	71854	77777.8	2500	2309.59	2382.25	3.14582	4.71	5278.83
0.05	0.004	6	7.19974e+06	7500000	62500	59997.8	61884.2	3.14415	0.9852	3.55859e+06
0.1	0.01	4	378417	400000	10000	9460.44	9757.75	3.14271	2.4225	88395.6
0.05	0.009	2	468320	493827	12345.7	11708	12075.8	3.14113	2.18632	135250
0.35	0.09	13	3692.67	4585.54	123.457	99.4179	102.54	3.14048	16.9425	9.74811
0.3	0.06	11	8639.72	10185.2	277.778	235.629	243.028	3.14014	12.51	54.7464
0.3	0.008	15	742705	781250	15625	14854.1	15320.5	3.13993	1.9488	217537
0.35	0.03	11	31534.5	34920.6	1111.11	1003.37	1034.86	3.13859	6.8625	991.722
0.05	0.12	2	2150.29	2777.78	69.4444	53.7574	55.4444	3.13833	20.16	2.84625
0.3	0.04	10	18406.4	20833.3	625	552.193	569.5	3.13425	8.88	299.536
0.15	0.005	13	3.32026e+06	3.46667e+06	40000	38310.7	39508.8	3.12724	1.22812	1.43537e+06
0.45	0.03	14	31219.6	34567.9	1111.11	1003.49	1034.86	3.12649	6.8625	984.322
0.35	0.0175	11	95382.3	102624	3265.31	3034.89	3129.77	3.12626	4.15078	9001.94
0.15	0.01	6	378485	400000	10000	9462.12	9757.75	3.12436	2.4225	87397.7
0.25	0.009	11	515239	543210	12345.7	11710	12075.8	3.12368	2.18632	133797
0.05	0.003	10	2.13897e+07	2.22222e+07	111111	106948	110288	3.12245	0.740925	1.11517e+07
0.05	0.005	4	3.06501e+06	3.2e+06	40000	38312.7	39508.8	3.1219	1.22812	1.43061e+06
0.35	0.07	13	6312.6	7580.17	204.082	169.955	175.26	3.12181	14.1225	28.1501
0.15	0.006	10	1.76943e+06	1.85185e+06	27777.8	26541.5	27369.5	3.11969	1.4697	685604
0.2	0.0125	7	210693	224000	6400	6019.81	6207.55	3.11873	3.00703	35246.9
0.25	0.007	14	1.08936e+06	1.14286e+06	20408.2	19452.8	20059.2	3.11734	1.70993	367734
0.35	0.09	3	907.184	1058.2	123.457	105.838	102.54	3.11607	16.9425	10.8767
0.2	0.01	8	378516	400000	10000	9462.89	9757.75	3.11598	2.4225	86943.5
0.1	0.004	12	7.20177e+06	7500000	62500	60014.8	61884.2	3.115	0.9852	3.49488e+06
0.4	0.015	13	135062	144444	4444.44	4155.76	4285.19	3.11469	3.58312	16754.4
0.45	0.0175	14	94431.8	101587	3265.31	3035.31	3129.77	3.11207	4.15078	8922.87
0.25	0.01	10	378533	400000	10000	9463.33	9757.75	3.11121	2.4225	86685.2
0.4	0.0125	14	210710	224000	6400	6020.28	6207.55	3.11062	3.00703	35069.4
0.4	0.12	13	1747.6	2256.94	69.4444	53.7723	55.4444	3.10965	20.16	2.79602
0.3	0.01	12	378544	400000	10000	9463.61	9757.75	3.10813	2.4225	86518.8
0.05	0.006	3	1.59268e+06	1.66667e+06	27777.8	26544.6	27369.5	3.10765	1.4697	680482
0.35	0.01	14	378552	400000	10000	9463.81	9757.75	3.10598	2.4225	86402.9
0.2	0.007	11	1.07002e+06	1.12245e+06	20408.2	19454.9	20059.2	3.10592	1.70993	365123
0.3	0.009	13	507525	534979	12345.7	11712.1	12075.8	3.10491	2.18632	132242
0.45	0.05	1	818.638	888.889	400	368.387	356.95	3.10465	10.7625	130.808
0.25	0.008	12	713247	750000	15625	14859.3	15320.5	3.10375	1.9488	212701
0.5	0.13	15	1360.82	1775.15	59.1716	45.3607	46.7678	3.10187	20.9625	1.97974
0.1	0.07	4	6799.82	8163.27	204.082	169.996	175.26	3.09691	14.1225	27.7161
0.25	0.015	8	133010	142222	4444.44	4156.55	4285.19	3.09499	3.58312	16549.5
0.35	0.08	13	4751.33	5803.57	156.25	127.92	131.875	3.09149	15.6	15.6392
0.35	0.009	15	502014	529101	12345.7	11713.7	12075.8	3.09133	2.18632	131122
0.15	0.008	7	693518	729167	15625	14861.1	15320.5	3.09126	1.9488	211044
0.2	0.006	13	1.72568e+06	1.80556e+06	27777.8	26548.9	27369.5	3.0911	1.4697	673468
0.15	0.007	8	1.03779e+06	1.08844e+06	20408.2	19458.5	20059.2	3.08717	1.70992	360861
0.35	0.0125	12	206458	219429	6400	6021.69	6207.55	3.08646	3.00703	34542.8
0.4	0.04	13	17954.6	20312.5	625	552.449	569.5	3.08641	8.88	290.732
0.5	0.02	15	69327.8	75000	2500	2310.93	2382.25	3.08633	4.71	5086.96
0.4	0.12	4	572.091	694.444	69.4444	57.2091	55.4444	3.08463	20.16	3.11414
0.1	0.09	4	3978.89	4938.27	123.457	99.4721	102.54	3.08427	16.9425	9.41255
0.4	0.02	12	69329.5	75000	2500	2310.98	2382.25	3.08388	4.71	5079.12
0.3	0.02	9	69332	75000	2500	2311.07	2382.25	3.08006	4.71	5066.91
0.1	0.005	8	3.0663e+06	3.2e+06	40000	38328.7	39508.8	3.07871	1.22812	1.39247e+06
0.3	0.008	14	693638	729167	15625	14863.7	15320.5	3.07345	1.9488	208691
0.2	0.02	6	69336.5	75000	2500	2311.22	2382.25	3.07341	4.71	5045.72
0.15	0.07	1	1205.43	1360.54	204.082	180.815	175.26	3.07221	14.1225	30.8583
0.05	0.05	2	13852.7	16000	400	346.319	356.95	3.06983	10.7625	113.027
0.35	0.015	11	130667	139683	4444.44	4157.59	4285.19	3.06914	3.58312	16282.4
0.15	0.0125	5	200760	213333	6400	6022.81	6207.55	3.06742	3.00703	34130.6
0.35	0.05	12	11874.2	13714.3	400	346.331	356.95	3.06601	10.7625	112.754
0.15	0.005	12	3.0667e+06	3200000	40000	38333.8	39508.8	3.06511	1.22812	1.38056e+06
0.1	0.009	4	468666	493827	12345.7	11716.7	12075.8	3.06494	2.18632	128959
0.35	0.11	12	2220.8	2833.53	82.6446	64.7732	66.7583	3.06463	19.2225	3.94047
0.4	0.15	10	839.151	1111.11	44.4444	33.5661	34.5944	3.06379	22.1625	1.05759
0.1	0.02	3	69344.5	75000	2500	2311.48	2382.25	3.06155	4.71	5007.98
0.05	0.008	2	594622	625000	15625	14865.6	15320.5	3.06037	1.9488	206971
0.5	0.0175	15	91107.6	97959.2	3265.31	3036.92	3129.77	3.05744	4.15078	8621.48
0.2	0.05	7	12122.6	14000	400	346.361	356.95	3.05716	10.7625	112.123
0.4	0.0175	12	91108.4	97959.2	3265.31	3036.95	3129.77	3.05652	4.15078	8616.43
0.1	0.0175	3	91108.8	97959.2	3265.31	3036.96	3129.77	3.05602	4.15078	8613.73
0.3	0.0175	9	91109.5	97959.2	3265.31	3036.98	3129.77	3.05522	4.15078	8609.35
0.05	0.003	9	1.92633e+07	20000000	111111	107018	110288	3.05507	0.740925	1.06895e+07
0.45	0.015	14	129365	138272	4444.44	4158.17	4285.19	3.0547	3.58312	16134.1
0.3	0.0125	10	200787	213333	6400	6023.6	6207.55	3.05389	3.00703	33839.1
0.2	0.0175	6	91111	97959.2	3265.31	3037.03	3129.77	3.05356	4.15078	8600.25
0.1	0.004	11	6.60558e+06	6875000	62500	60050.7	61884.2	3.05329	0.9852	3.36181e+06
0.1	0.007	5	973264	1.02041e+06	20408.2	19465.3	20059.2	3.05118	1.70993	352742
0.25	0.007	13	1.0122e+06	1.06122e+06	20408.2	19465.3	20059.2	3.05093	1.70993	352685
0.1	0.006	6	1.59356e+06	1.66667e+06	27777.8	26559.3	27369.5	3.0508	1.4697	656536
0.45	0.0125	15	200794	213333	6400	6023.82	6207.55	3.05012	3.00703	33758
0.5	0.03	15	30127.1	33333.3	1111.11	1004.24	1034.86	3.04939	6.8625	937.776
0.1	0.08	4	5118.92	6250	156.25	127.973	131.875	3.04911	15.6	15.2259
0.4	0.13	12	1361.52	1775.15	59.1716	45.384	46.7678	3.04896	20.9625	1.91474
0.2	0.008	9	669030	703125	15625	14867.3	15320.5	3.04814	1.9488	205369
0.15	0.04	5	18421.9	20833.3	625	552.657	569.5	3.04767	8.88	283.693
0.15	0.009	6	468763	493827	12345.7	11719.1	12075.8	3.04359	2.18632	127221
0.3	0.09	11	3648.83	4526.75	123.457	99.5136	102.54	3.04134	16.9425	9.16
0.3	0.07	11	6236.55	7482.99	204.082	170.088	175.26	3.04106	14.1225	26.7544
0.4	0.03	12	30129.6	33333.3	1111.11	1004.32	1034.86	3.04086	6.8625	932.691
0.25	0.06	9	8490.89	10000	277.778	235.858	243.028	3.03983	12.51	51.4043
0.4	0.01	15	355137	375000	10000	9470.32	9757.75	3.03504	2.4225	82614.7
0.4	0.14	11	1067.19	1403.06	51.0204	38.807	39.9847	3.03477	21.63	1.38698
0.2	0.009	8	468808	493827	12345.7	11720.2	12075.8	3.03366	2.18632	126417
0.15	0.006	9	1.59383e+06	1.66667e+06	27777.8	26563.8	27369.5	3.03334	1.4697	649265
0.25	0.009	10	468834	493827	12345.7	11720.9	12075.8	3.02794	2.18632	125954
0.3	0.03	9	30133.7	33333.3	1111.11	1004.46	1034.86	3.02698	6.8625	924.446
0.1	0.015	3	124779	133333	4444.44	4159.3	4285.19	3.02694	3.58312	15850.6
0.4	0.08	3	1019.93	1171.88	156.25	135.991	131.875	3.02687	15.6	16.9438
0.35	0.01	13	351783	371429	10000	9471.09	9757.75	3.02667	2.4225	82173
0.25	0.1	9	2860.07	3600	100	79.4465	81.85	3.02534	18.15	5.77693
0.2	0.006	12	1.59396e+06	1.66667e+06	27777.8	26565.9	27369.5	3.02489	1.4697	645759
0.05	0.004	5	6.00677e+06	6250000	62500	60067.7	61884.2	3.02424	0.9852	3.29999e+06
0.3	0.009	12	468851	493827	12345.7	11721.3	12075.8	3.02422	2.18632	125654
0.45	0.02	13	66801.2	72222.2	2500	2312.35	2382.25	3.02296	4.71	4886.21
0.2	0.007	10	973541	1.02041e+06	20408.2	19470.8	20059.2	3.02189	1.70993	346199
0.35	0.009	14	468863	493827	12345.7	11721.6	12075.8	3.02161	2.18632	125444
0.25	0.008	11	654331	687500	15625	14871.2	15320.5	3.02152	1.9488	201902
0.4	0.0125	13	195830	208000	6400	6025.55	6207.55	3.02041	3.00703	33122.7
0.25	0.006	15	1.59403e+06	1.66667e+06	27777.8	26567.2	27369.5	3.01991	1.4697	643696
0.4	0.13	4	482.234	591.716	59.1716	48.2234	46.7678	3.01846	20.9625	2.11878
0.4	0.11	4	688.357	826.446	82.6446	68.8357	66.7583	3.01792	19.2225	4.31562
0.2	0.15	2	356.702	444.444	44.4444	35.6702	34.5944	3.01589	22.1625	1.15729
0.3	0.01	11	347311	366667	10000	9472.12	9757.75	3.01554	2.4225	81587.4
0.3	0.007	15	973628	1.02041e+06	20408.2	19472.6	20059.2	3.01269	1.70992	344156
0.2	0.015	6	124799	133333	4444.44	4159.97	4285.19	3.01028	3.58312	15681.7
0.2	0.11	7	2268.26	2892.56	82.6446	64.8074	66.7583	3.01025	19.2225	3.80588
0.2	0.005	15	2.8766e+06	3e+06	40000	38354.7	39508.8	3.00886	1.22812	1.33181e+06
0.25	0.0125	8	192842	204800	6400	6026.3	6207.55	3.00764	3.00703	32851.3
0.3	0.015	9	124803	133333	4444.44	4160.1	4285.19	3.007	3.58312	15648.5
0.4	0.015	12	124804	133333	4444.44	4160.15	4285.19	3.00577	3.58312	15636.2
0.25	0.08	2	1087.69	1250	156.25	135.961	131.875	3.00562	15.6	16.6994
0.5	0.015	15	124805	133333	4444.44	4160.17	4285.19	3.00517	3.58312	15630.1
0.15	0.15	4	895.619	1185.19	44.4444	33.5857	34.5944	3.00348	22.1625	1.01756
0.3	0.008	13	644530	677083	15625	14873.8	15320.5	3.00345	1.9488	199564
0.25	0.04	8	17692.8	20000	625	552.9	569.5	3.00231	8.88	275.552
0.35	0.02	10	66080.6	71428.6	2500	2312.82	2382.25	3.00197	4.71	4820.56
0.3	0.08	11	4694.52	5729.17	156.25	128.032	131.875	3.00135	15.6	14.7663
0.4	0.06	14	8258.18	9722.22	277.778	235.948	243.028	3.0006	12.51	50.1244
0.2	0.03	6	30141.4	33333.3	1111.11	1004.71	1034.86	3.00049	6.8625	908.805
0.45	0.0175	13	87781.8	94331.1	3265.31	3038.6	3129.77	3.00044	4.15078	8312.2
0.25	0.01	9	341048	360000	10000	9473.54	9757.75	3.00002	2.4225	80774.3
0.15	0.005	11	2.81294e+06	2.93333e+06	40000	38358.3	39508.8	2.99924	1.22812	1.32356e+06
0.45	0.05	15	11552.1	13333.3	400	346.563	356.95	2.9972	10.7625	107.893
0.45	0.15	4	316.996	395.062	44.4444	35.662	34.5944	2.99355	22.1625	1.13969
0.3	0.14	3	412.184	510.204	51.0204	41.2184	39.9847	2.99307	21.63	1.522
0.35	0.008	15	637528	669643	15625	14875.7	15320.5	2.99037	1.9488	197880
0.5	0.12	5	571.523	694.444	69.4444	57.1523	55.4444	2.9883	20.16	2.91687
0.1	0.004	10	6.0089e+06	6250000	62500	60089	61884.2	2.98761	0.9852	3.22283e+06
0.5	0.07	3	1083.92	1224.49	204.082	180.653	175.26	2.98526	14.1225	29.0842
0.35	0.04	11	17380	19642.9	625	553	569.5	2.98375	8.88	272.255
0.35	0.0175	10	86831.7	93294.5	3265.31	3039.11	3129.77	2.9831	4.15078	8219.18
0.4	0.1	14	2781.77	3500	100	79.4792	81.85	2.98297	18.15	5.62087
0.25	0.14	7	1087.14	1428.57	51.0204	38.8266	39.9847	2.98277	21.63	1.34121
0.05	0.003	8	1.7135e+07	1.77778e+07	111111	107094	110288	2.98258	0.740925	1.02026e+07
0.35	0.0125	11	189446	201143	6400	6027.83	6207.55	2.98159	3.00703	32301.1
0.1	0.005	7	2.68556e+06	2800000	40000	38365.1	39508.8	2.98089	1.22812	1.30787e+06
0.25	0.007	12	934972	979592	20408.2	19478.6	20059.2	2.98076	1.70993	337107
0.2	0.01	7	331648	350000	10000	9475.67	9757.75	2.97693	2.4225	79571.4
0.1	0.008	4	595108	625000	15625	14877.7	15320.5	2.97622	1.9488	196066
0.15	0.004	15	6.00959e+06	6250000	62500	60095.9	61884.2	2.97586	0.9852	3.19826e+06
0.45	0.04	14	17206.1	19444.4	625	553.054	569.5	2.97371	8.88	270.479
0.15	0.007	7	909069	952381	20408.2	19480.1	20059.2	2.97301	1.70993	335408
0.5	0.02	14	64777.2	70000	2500	2313.47	2382.25	2.9729	4.71	4730.3
0.1	0.0125	3	180860	192000	6400	6028.65	6207.55	2.96746	3.00703	32004.4
0.45	0.0125	14	187559	199111	6400	6028.68	6207.55	2.96701	3.00703	31994.9
0.05	0.007	2	779252	816327	20408.2	19481.3	20059.2	2.96644	1.70993	333970
0.25	0.02	7	64782.5	70000	2500	2313.66	2382.25	2.96456	4.71	4704.57
0.25	0.006	14	1.48858e+06	1.55556e+06	27777.8	26581.7	27369.5	2.96361	1.4697	620598
0.45	0.03	13	29035.8	32098.8	1111.11	1005.09	1034.86	2.96242	6.8625	886.542
0.4	0.01	14	331696	350000	10000	9477.02	9757.75	2.96223	2.4225	78809.8
0.3	0.13	9	1362.68	1775.15	59.1716	45.4225	46.7678	2.96159	20.9625	1.80964
0.2	0.005	14	2.68619e+06	2800000	40000	38374.1	39508.8	2.95686	1.22812	1.28747e+06
0.4	0.009	15	439842	462963	12345.7	11729.1	12075.8	2.95544	2.18632	120165
0.3	0.05	10	11556.8	13333.3	400	346.704	356.95	2.95539	10.7625	104.99
0.45	0.015	13	120242	128395	4444.44	4162.21	4285.19	2.95479	3.58312	15125.2
0.2	0.006	11	1.46212e+06	1.52778e+06	27777.8	26584.1	27369.5	2.95469	1.4697	616971
0.5	0.0175	14	85118.9	91428.6	3265.31	3039.96	3129.77	2.95433	4.15078	8065.94
0.45	0.11	15	2161.43	2754.82	82.6446	64.8428	66.7583	2.954	19.2225	3.66898
0.3	0.1	3	843.412	1000	100	84.3412	81.85	2.95377	18.15	6.20629
0.3	0.007	14	909251	952381	20408.2	19483.9	20059.2	2.95243	1.70993	330913
0.25	0.0175	7	85120.5	91428.6	3265.31	3040.02	3129.77	2.95232	4.15078	8055.26
0.15	0.008	6	595249	625000	15625	14881.2	15320.5	2.95193	1.9488	192969
0.45	0.06	2	1112.94	1234.57	277.778	250.41	243.028	2.94824	12.51	54.5042
0.35	0.009	13	435684	458554	12345.7	11729.9	12075.8	2.94819	2.18632	119592
0.45	0.15	11	821.436	1086.42	44.4444	33.6042	34.5944	2.94684	22.1625	0.980618
0.4	0.05	1	919.452	1000	400	367.781	356.95	2.94493	10.7625	117.308
0.35	0.01	12	324988	342857	10000	9478.81	9757.75	2.94281	2.4225	77809.6
0.4	0.02	11	63640	68750	2500	2314.18	2382.25	2.94137	4.71	4633.33
0.35	0.015	10	118936	126984	4444.44	4162.76	4285.19	2.94117	3.58312	14990.1
0.2	0.008	8	595315	625000	15625	14882.9	15320.5	2.94047	1.9488	191517
0.15	0.006	8	1.41802e+06	1.48148e+06	27777.8	26587.8	27369.5	2.94018	1.4697	611100
0.15	0.01	5	315972	333333	10000	9479.15	9757.75	2.93912	2.4225	77620
0.3	0.009	11	430138	452675	12345.7	11731	12075.8	2.93855	2.18632	118834
0.2	0.0125	6	180913	192000	6400	6030.44	6207.55	2.93687	3.00703	31366.6
0.05	0.005	3	2.3029e+06	2400000	40000	38381.7	39508.8	2.93655	1.22812	1.27034e+06
0.25	0.008	10	595353	625000	15625	14883.8	15320.5	2.93382	1.9488	190676
0.2	0.007	9	876954	918367	20408.2	19487.9	20059.2	2.93179	1.70993	326433
0.1	0.03	3	30161.7	33333.3	1111.11	1005.39	1034.86	2.93127	6.8625	868.52
0.5	0.11	5	687.734	826.446	82.6446	68.7734	66.7583	2.93008	19.2225	4.06069
0.3	0.008	12	595379	625000	15625	14884.5	15320.5	2.92947	1.9488	190128
0.15	0.005	10	2.55896e+06	2.66667e+06	40000	38384.4	39508.8	2.9291	1.22812	1.26409e+06
0.3	0.0125	9	180928	192000	6400	6030.92	6207.55	2.9287	3.00703	31197.3
0.15	0.004	14	5.61153e+06	5.83333e+06	62500	60123.5	61884.2	2.92853	0.9852	3.10019e+06
0.35	0.03	10	28726.5	31746	1111.11	1005.43	1034.86	2.92742	6.8625	866.305
0.4	0.0175	11	83621	89795.9	3265.31	3040.76	3129.77	2.92709	4.15078	7922.04
0.25	0.07	9	6129.96	7346.94	204.082	170.277	175.26	2.92676	14.1225	24.8362
0.35	0.008	14	595396	625000	15625	14884.9	15320.5	2.92641	1.9488	189742
0.25	0.009	9	422372	444444	12345.7	11732.6	12075.8	2.92516	2.18632	117784
0.4	0.0125	12	180934	192000	6400	6031.14	6207.55	2.92499	3.00703	31120.6
0.5	0.0125	15	180938	192000	6400	6031.26	6207.55	2.92289	3.00703	31077.1
0.1	0.003	15	1.6074e+07	1.66667e+07	111111	107160	110288	2.91868	0.740925	9.78231e+06
0.1	0.004	9	5.41171e+06	5625000	62500	60130.1	61884.2	2.91733	0.9852	3.07719e+06
0.25	0.015	7	116585	124444	4444.44	4163.73	4285.19	2.91714	3.58312	14753
0.3	0.01	10	316040	333333	10000	9481.21	9757.75	2.91671	2.4225	76474.2
0.5	0.13	5	481.714	591.716	59.1716	48.1714	46.7678	2.91396	20.9625	1.97036
0.1	0.006	5	1.32974e+06	1.38889e+06	27777.8	26594.8	27369.5	2.91294	1.4697	600145
0.5	0.015	14	116589	124444	4444.44	4163.91	4285.19	2.91287	3.58312	14711
0.45	0.01	15	316061	333333	10000	9481.84	9757.75	2.90989	2.4225	76126.8
0.25	0.007	11	857678	897959	20408.2	19492.7	20059.2	2.90631	1.70993	320943
0.35	0.06	12	8097.06	9523.81	277.778	236.164	243.028	2.9062	12.51	47.1063
0.2	0.009	7	410719	432099	12345.7	11734.8	12075.8	2.9053	2.18633	116235
0.25	0.006	13	1.38305e+06	1.44444e+06	27777.8	26597	27369.5	2.90438	1.4697	596724
0.05	0.003	7	1.50046e+07	1.55556e+07	111111	107175	110288	2.90408	0.740925	9.68738e+06
0.4	0.05	13	11273.5	13000	400	346.877	356.95	2.904	10.7625	101.471
0.2	0.005	13	2.49564e+06	2600000	40000	38394.5	39508.8	2.90215	1.22812	1.24159e+06
0.25	0.09	9	3587.38	4444.44	123.457	99.6493	102.54	2.90095	16.9425	8.35657
0.45	0.09	4	938.671	1097.39	123.457	105.601	102.54	2.89809	16.9425	9.36601
0.5	0.03	14	28160	31111.1	1111.11	1005.72	1034.86	2.89802	6.8625	849.481
0.45	0.02	12	61740.6	66666.7	2500	2315.27	2382.25	2.89293	4.71	4486.2
0.15	0.12	5	1796.21	2314.81	69.4444	53.8862	55.4444	2.89176	20.16	2.42817
0.4	0.015	11	114533	122222	4444.44	4164.83	4285.19	2.89002	3.58312	14487.6
0.05	0.004	4	4.81168e+06	5000000	62500	60146.1	61884.2	2.88994	0.9852	3.0213e+06
0.3	0.007	13	844825	884354	20408.2	19496	20059.2	2.889	1.70993	317238
0.3	0.02	8	61743.2	66666.7	2500	2315.37	2382.25	2.88849	4.71	4472.84
0.4	0.009	14	410788	432099	12345.7	11736.8	12075.8	2.88802	2.18633	114895
0.4	0.07	14	5961.94	7142.86	204.082	170.341	175.26	2.88773	14.1225	24.1966
0.2	0.06	7	8267.29	9722.22	277.778	236.208	243.028	2.88703	12.51	46.5042
0.4	0.01	13	308233	325000	10000	9484.08	9757.75	2.88554	2.4225	74893.8
0.15	0.0175	4	81121.7	87074.8	3265.31	3042.06	3129.77	2.88314	4.15078	7692.49
0.45	0.0175	12	81122.4	87074.8	3265.31	3042.09	3129.77	2.8823	4.15078	7688.15
0.3	0.0175	8	81123	87074.8	3265.31	3042.11	3129.77	2.88149	4.15078	7683.97
0.5	0.04	15	16606.6	18750	625	553.553	569.5	2.88089	8.88	254.315
0.2	0.006	10	1.33017e+06	1.38889e+06	27777.8	26603.4	27369.5	2.87988	1.4697	586978
0.25	0.01	8	303508	320000	10000	9484.62	9757.75	2.87977	2.4225	74602.6
0.15	0.02	4	61748.6	66666.7	2500	2315.57	2382.25	2.87959	4.71	4446.08
0.45	0.0125	13	174310	184889	6400	6033.81	6207.55	2.87944	3.00703	30185.5
0.15	0.004	13	5.21322e+06	5.41667e+06	62500	60152.6	61884.2	2.87877	0.9852	2.99863e+06
0.35	0.007	15	835643	874636	20408.2	19498.3	20059.2	2.87647	1.70992	314569
0.1	0.003	14	1.50086e+07	1.55556e+07	111111	107204	110288	2.87646	0.740925	9.50912e+06
0.1	0.007	4	779947	816327	20408.2	19498.7	20059.2	2.87462	1.70993	314174
0.25	0.08	9	4614.88	5625	156.25	128.191	131.875	2.87372	15.6	13.5708
0.1	0.005	6	2.30431e+06	2400000	40000	38405.1	39508.8	2.87363	1.22812	1.21798e+06
0.15	0.009	5	391284	411523	12345.7	11738.5	12075.8	2.87303	2.18632	113739
0.25	0.12	8	1724.68	2222.22	69.4444	53.8963	55.4444	2.87246	20.16	2.39677
0.35	0.009	12	402473	423280	12345.7	11738.8	12075.8	2.87058	2.18632	113550
0.35	0.0125	10	172411	182857	6400	6034.39	6207.55	2.86959	3.00703	29985.2
0.3	0.006	15	1.3303e+06	1.38889e+06	27777.8	26606.1	27369.5	2.86937	1.4697	582822
0.35	0.12	11	1693.95	2182.54	69.4444	53.8984	55.4444	2.86853	20.16	2.3904
0.1	0.01	3	284572	300000	10000	9485.73	9757.75	2.86765	2.4225	73993.7
0.45	0.12	14	1676.85	2160.49	69.4444	53.8988	55.4444	2.86759	20.16	2.38888
0.4	0.04	12	16608.9	18750	625	553.63	569.5	2.86649	8.88	251.85
0.4	0.008	15	558516	585938	15625	14893.8	15320.5	2.86521	1.9488	182104
0.25	0.03	7	28169.2	31111.1	1111.11	1006.04	1034.86	2.86451	6.8625	830.49
0.15	0.015	4	111090	118519	4444.44	4165.88	4285.19	2.86399	3.58312	14235
0.45	0.14	12	1036.58	1360.54	51.0204	38.8716	39.9847	2.86341	21.63	1.23889
0.4	0.09	14	3489.1	4320.99	123.457	99.6886	102.54	2.86045	16.9425	8.13128
0.35	0.008	13	553230	580357	15625	14894.6	15320.5	2.85908	1.9488	181349
0.3	0.11	10	2163.44	2754.82	82.6446	64.9032	66.7583	2.85821	19.2225	3.44129
0.05	0.006	2	1.06437e+06	1.11111e+06	27777.8	26609.4	27369.5	2.85676	1.4697	577851
0.05	0.002	15	7.25562e+07	75000000	250000	241854	248762	2.85615	0.4953	4.77166e+07
0.15	0.005	9	2.30475e+06	2400000	40000	38412.5	39508.8	2.85399	1.22812	1.20185e+06
0.35	0.01	11	298163	314286	10000	9487.01	9757.75	2.85378	2.4225	73299.4
0.5	0.02	13	60220.2	65000	2500	2316.16	2382.25	2.85331	4.71	4367.52
0.5	0.15	12	807.24	1066.67	44.4444	33.635	34.5944	2.85254	22.1625	0.920546
0.25	0.0125	7	168991	179200	6400	6035.4	6207.55	2.85242	3.00703	29637.3
0.3	0.015	8	111103	118519	4444.44	4166.37	4285.19	2.85189	3.58312	14118.3
0.3	0.008	11	546180	572917	15625	14895.8	15320.5	2.85097	1.9488	180350
0.4	0.03	11	27670	30555.6	1111.11	1006.18	1034.86	2.85027	6.8625	822.482
0.45	0.015	12	111106	118519	4444.44	4166.49	4285.19	2.84909	3.58312	14091.4
0.15	0.007	6	780153	816327	20408.2	19503.8	20059.2	2.84747	1.70993	308430
0.3	0.009	10	391382	411523	12345.7	11741.5	12075.8	2.84716	2.18632	111756
0.3	0.07	2	1202.63	1360.54	204.082	180.395	175.26	2.84638	14.1225	26.3655
0.5	0.0175	13	79122.5	84898	3265.31	3043.17	3129.77	2.84565	4.15078	7499.23
0.05	0.06	2	9452.14	11111.1	277.778	236.304	243.028	2.84558	12.51	45.2148
0.2	0.005	12	2.30496e+06	2400000	40000	38416	39508.8	2.84442	1.22812	1.19402e+06
0.3	0.04	9	16612.7	18750	625	553.757	569.5	2.8429	8.88	247.834
0.35	0.1	12	2728.74	3428.57	100	79.5881	81.85	2.84199	18.15	5.11612
0.5	0.0125	14	169008	179200	6400	6036.01	6207.55	2.84195	3.00703	29426.1
0.25	0.006	12	1.27743e+06	1.33333e+06	27777.8	26613.2	27369.5	2.84183	1.4697	571993
0.1	0.004	8	4.81394e+06	5000000	62500	60174.3	61884.2	2.84168	0.9852	2.92397e+06
0.25	0.008	9	536308	562500	15625	14897.5	15320.5	2.83974	1.9488	178970
0.2	0.09	2	1055.37	1234.57	123.457	105.537	102.54	2.83928	16.9425	8.97891
0.45	0.01	14	295193	311111	10000	9488.36	9757.75	2.8392	2.4225	72573
0.45	0.009	15	391413	411523	12345.7	11742.4	12075.8	2.83915	2.18632	111144
0.15	0.006	7	1.24199e+06	1.2963e+06	27777.8	26614	27369.5	2.83887	1.4697	570837
0.25	0.005	15	2.30509e+06	2400000	40000	38418.2	39508.8	2.83875	1.22812	1.1894e+06
0.45	0.13	13	1313.8	1709.4	59.1716	45.4777	46.7678	2.8367	20.9625	1.66427
0.1	0.14	3	1166.47	1530.61	51.0204	38.8823	39.9847	2.8351	21.63	1.21519
0.15	0.05	5	11570.3	13333.3	400	347.109	356.95	2.83505	10.7625	96.8398
0.2	0.007	8	780252	816327	20408.2	19506.3	20059.2	2.83453	1.70993	305710
0.4	0.08	14	4488.41	5468.75	156.25	128.24	131.875	2.83431	15.6	13.2112
0.35	0.02	9	59570.7	64285.7	2500	2316.64	2382.25	2.83227	4.71	4305.13
0.1	0.003	13	1.39426e+07	1.44444e+07	111111	107250	110288	2.8321	0.740925	9.22602e+06
0.45	0.06	15	7877.93	9259.26	277.778	236.338	243.028	2.83059	12.51	44.7527
0.35	0.0175	9	78265.6	83965	3265.31	3043.66	3129.77	2.8291	4.15078	7414.65
0.25	0.007	10	780309	816327	20408.2	19507.7	20059.2	2.82696	1.70993	304126
0.4	0.1	4	842.311	1000	100	84.2311	81.85	2.82685	18.15	5.66959
0.15	0.004	12	4.81466e+06	5000000	62500	60183.3	61884.2	2.82628	0.9852	2.89323e+06
0.4	0.0125	11	166020	176000	6400	6037.09	6207.55	2.82363	3.00703	29058.2
0.2	0.01	6	284694	300000	10000	9489.8	9757.75	2.82354	2.4225	71796.5
0.2	0.008	7	521495	546875	15625	14899.9	15320.5	2.82317	1.9488	176945
0.3	0.007	12	780347	816327	20408.2	19508.7	20059.2	2.82201	1.70993	303090
0.2	0.06	1	1250.39	1388.89	277.778	250.078	243.028	2.81918	12.51	49.7047
0.05	0.002	14	6.77435e+07	70000000	250000	241941	248762	2.81915	0.4953	4.65216e+07
0.35	0.007	14	780373	816327	20408.2	19509.3	20059.2	2.81851	1.70993	302359
0.05	0.003	6	1.28718e+07	1.33333e+07	111111	107265	110288	2.81842	0.740925	9.13953e+06
0.4	0.009	13	381709	401235	12345.7	11744.9	12075.8	2.81703	2.18632	109467
0.3	0.006	14	1.24227e+06	1.2963e+06	27777.8	26620	27369.5	2.81561	1.4697	561772
0.5	0.015	13	108364	115556	4444.44	4167.85	4285.19	2.81559	3.58312	13770.9
0.15	0.0125	4	161002	170667	6400	6037.56	6207.55	2.81556	3.00703	28897
0.25	0.009	8	375848	395062	12345.7	11745.2	12075.8	2.81407	2.18632	109243
0.1	0.009	3	352360	370370	12345.7	11745.3	12075.8	2.81322	2.18632	109179
0.4	0.14	4	411.414	510.204	51.0204	41.1414	39.9847	2.81154	21.63	1.33797
0.3	0.01	9	284730	300000	10000	9490.99	9757.75	2.81061	2.4225	71158.4
0.4	0.01	12	284747	300000	10000	9491.56	9757.75	2.80448	2.4225	70856.4
0.05	0.11	2	2597.51	3305.79	82.6446	64.9377	66.7583	2.80363	19.2225	3.31462
0.35	0.015	9	107186	114286	4444.44	4168.33	4285.19	2.80358	3.58313	13656.8
0.4	0.008	14	521595	546875	15625	14902.7	15320.5	2.80336	1.9488	174538
0.5	0.01	15	284757	300000	10000	9491.89	9757.75	2.8009	2.4225	70680.7
0.2	0.006	9	1.19809e+06	1250000	27777.8	26624.1	27369.5	2.79974	1.4697	555629
0.2	0.04	6	16620.1	18750	625	554.003	569.5	2.79721	8.88	240.145
0.25	0.05	8	11111.6	12800	400	347.239	356.95	2.79665	10.7625	94.3044
0.15	0.008	5	496790	520833	15625	14903.7	15320.5	2.79653	1.9488	173711
0.3	0.0125	8	161037	170667	6400	6038.87	6207.55	2.79318	3.00703	28451.8
0.2	0.1	7	2786.93	3500	100	79.6266	81.85	2.79226	18.15	4.94343
0.2	0.13	6	1364.95	1775.15	59.1716	45.4984	46.7678	2.78993	20.9625	1.61131
0.2	0.0175	5	76120.6	81632.7	3265.31	3044.82	3129.77	2.78987	4.15078	7215.95
0.25	0.005	14	2.15245e+06	2240000	40000	38436.5	39508.8	2.7896	1.22812	1.14967e+06
0.4	0.02	10	57940.3	62500	2500	2317.61	2382.25	2.78901	4.71	4178.12
0.4	0.0175	10	76121.4	81632.7	3265.31	3044.86	3129.77	2.78876	4.15078	7210.33
0.45	0.03	12	26847.6	29629.6	1111.11	1006.78	1034.86	2.78871	6.8625	788.279
0.35	0.009	11	369229	388007	12345.7	11748.2	12075.8	2.78821	2.18632	107299
0.35	0.008	12	511027	535714	15625	14905	15320.5	2.78794	1.9488	172675
0.45	0.0125	12	161047	170667	6400	6039.25	6207.55	2.78682	3.00703	28326
0.1	0.003	12	1.28759e+07	1.33333e+07	111111	107299	110288	2.78534	0.740925	8.93199e+06
0.2	0.005	11	2.11414e+06	2200000	40000	38438.9	39508.8	2.78324	1.22812	1.14457e+06
0.4	0.11	13	2110.9	2685.95	82.6446	64.9508	66.7583	2.78282	19.2225	3.26692
0.2	0.02	5	57944.4	62500	2500	2317.78	2382.25	2.78176	4.71	4157.03
0.35	0.05	11	10914.8	12571.4	400	347.29	356.95	2.78155	10.7625	93.3165
0.35	0.07	12	5846.33	6997.08	204.082	170.518	175.26	2.78104	14.1225	22.4883
0.05	0.002	13	6.29285e+07	65000000	250000	242033	248762	2.7803	0.4953	4.52825e+07
0.3	0.06	10	7881.96	9259.26	277.778	236.459	243.028	2.77802	12.51	43.1502
0.1	0.08	1	1356.43	1562.5	156.25	135.643	131.875	2.77774	15.6	14.1964
0.2	0.004	15	4.51592e+06	4687500	62500	60212.3	61884.2	2.77673	0.9852	2.79537e+06
0.2	0.015	5	104237	111111	4444.44	4169.46	4285.19	2.77576	3.58312	13394.4
0.25	0.006	11	1.17174e+06	1.22222e+06	27777.8	26630.4	27369.5	2.77552	1.4697	546315
0.45	0.009	14	365551	384088	12345.7	11749.9	12075.8	2.77369	2.18632	106214
0.45	0.05	14	10805.4	12444.4	400	347.317	356.95	2.77356	10.7625	92.7958
0.15	0.005	8	2.05028e+06	2.13333e+06	40000	38442.7	39508.8	2.77308	1.22812	1.13645e+06
0.45	0.04	13	16008.4	18055.6	625	554.137	569.5	2.77246	8.88	236.029
0.15	0.004	11	4.41583e+06	4.58333e+06	62500	60215.8	61884.2	2.7707	0.9852	2.78357e+06
0.3	0.03	8	26852.5	29629.6	1111.11	1006.97	1034.86	2.76982	6.8625	777.921
0.3	0.008	10	496932	520833	15625	14908	15320.5	2.76727	1.9488	170192
0.05	0.0125	1	120809	128000	6400	6040.43	6207.55	2.76671	3.00703	27929.4
0.4	0.015	10	104246	111111	4444.44	4169.84	4285.19	2.76635	3.58312	13306.1
0.45	0.01	13	274307	288889	10000	9495.23	9757.75	2.76476	2.4225	68917.1
0.05	0.01	1	189906	200000	10000	9495.3	9757.75	2.76405	2.4225	68882.3
0.2	0.009	6	352529	370370	12345.7	11751	12075.8	2.76388	2.18632	105484
0.5	0.08	4	1084.98	1250	156.25	135.622	131.875	2.76289	15.6	14.0406
0.4	0.007	15	731999	765306	20408.2	19520	20059.2	2.76247	1.70993	290773
0.1	0.004	7	4.21556e+06	4375000	62500	60222.3	61884.2	2.75969	0.9852	2.76208e+06
0.3	0.006	13	1.15417e+06	1.2037e+06	27777.8	26634.7	27369.5	2.75905	1.4697	540023
0.35	0.01	10	271308	285714	10000	9495.78	9757.75	2.75877	2.4225	68626.8
0.45	0.008	15	496976	520833	15625	14909.3	15320.5	2.75808	1.9488	169094
0.1	0.006	4	1.0654e+06	1.11111e+06	27777.8	26635	27369.5	2.75762	1.4697	539479
0.35	0.007	13	725062	758017	20408.2	19520.9	20059.2	2.7575	1.70993	289756
0.35	0.05	1	1048.78	1142.86	400	367.072	356.95	2.7575	10.7625	102.455
0.45	0.0175	11	74453	79818.6	3265.31	3045.81	3129.77	2.75672	4.15078	7049.99
0.5	0.0125	13	157066	166400	6400	6041.02	6207.55	2.75668	3.00703	27732.8
0.1	0.005	5	1.92248e+06	2e+06	40000	38449.5	39508.8	2.7548	1.22812	1.12192e+06
0.45	0.02	11	56671.7	61111.1	2500	2318.39	2382.25	2.75466	4.71	4078.58
0.2	0.07	7	5969.79	7142.86	204.082	170.565	175.26	2.75254	14.1225	22.0419
0.3	0.007	11	715812	748299	20408.2	19522.2	20059.2	2.75095	1.70993	288417
0.35	0.0125	9	155352	164571	6400	6041.45	6207.55	2.74926	3.00703	27587.7
0.3	0.009	9	352580	370370	12345.7	11752.7	12075.8	2.7491	2.18632	104389
0.05	0.009	1	235054	246914	12345.7	11752.7	12075.8	2.74895	2.18632	104377
0.25	0.01	7	265908	280000	10000	9496.72	9757.75	2.74859	2.4225	68134.6
0.1	0.008	3	447320	468750	15625	14910.7	15320.5	2.74855	1.9488	167959
0.5	0.1	5	841.627	1000	100	84.1627	81.85	2.74785	18.15	5.34841
0.35	0.006	15	1.14162e+06	1.19048e+06	27777.8	26637.8	27369.5	2.74712	1.4697	535488
0.4	0.009	12	352604	370370	12345.7	11753.5	12075.8	2.74201	2.18632	103866
0.25	0.007	9	702859	734694	20408.2	19523.9	20059.2	2.74191	1.70993	286575
0.2	0.15	5	841.798	1111.11	44.4444	33.6719	34.5944	2.73974	22.1625	0.85105
0.05	0.002	12	5.81109e+07	60000000	250000	242129	248762	2.73939	0.4953	4.39948e+07
0.45	0.1	15	2655.6	3333.33	100	79.668	81.85	2.73889	18.15	4.76121
0.05	0.004	3	3.61407e+06	3750000	62500	60234.6	61884.2	2.73874	0.9852	2.7214e+06
0.5	0.03	13	26189.2	28888.9	1111.11	1007.28	1034.86	2.73842	6.8625	760.847
0.4	0.008	13	484645	507812	15625	14912.2	15320.5	2.73826	1.9488	166737
0.25	0.008	8	477190	500000	15625	14912.2	15320.5	2.73813	1.9488	166721
0.25	0.005	13	1.9997e+06	2080000	40000	38455.9	39508.8	2.73792	1.22812	1.10858e+06
0.5	0.009	15	352619	370370	12345.7	11754	12075.8	2.73786	2.18632	103560
0.45	0.015	11	101959	108642	4444.44	4171.04	4285.19	2.73676	3.58312	13030.5
0.1	0.003	11	1.18086e+07	1.22222e+07	111111	107351	110288	2.73587	0.740925	8.62583e+06
0.45	0.07	3	1201.23	1360.54	204.082	180.185	175.26	2.73305	14.1225	24.251
0.2	0.0125	5	151060	160000	6400	6042.41	6207.55	2.73296	3.00703	27270.2
0.2	0.004	14	4.21667e+06	4375000	62500	60238.1	61884.2	2.73275	0.9852	2.70983e+06
0.5	0.01	14	265951	280000	10000	9498.25	9757.75	2.73206	2.4225	67339.4
0.25	0.0175	6	73117.3	78367.3	3265.31	3046.56	3129.77	2.73144	4.15078	6924.72
0.5	0.0175	12	73117.9	78367.3	3265.31	3046.58	3129.77	2.73065	4.15078	6920.8
0.35	0.09	12	3422.22	4232.8	123.457	99.8146	102.54	2.73057	16.9425	7.42839
0.05	0.015	1	83425.9	88888.9	4444.44	4171.3	4285.19	2.73054	3.58312	12973
0.3	0.14	8	1037.92	1360.54	51.0204	38.9221	39.9847	2.72999	21.63	1.12905
0.2	0.007	7	683423	714286	20408.2	19526.4	20059.2	2.7287	1.70993	283893
0.15	0.01	4	253296	266667	10000	9498.6	9757.75	2.72828	2.4225	67158
0.05	0.005	2	1.53839e+06	1.6e+06	40000	38459.7	39508.8	2.72777	1.22812	1.10059e+06
0.15	0.006	6	1.06571e+06	1.11111e+06	27777.8	26642.8	27369.5	2.72771	1.4697	528148
0.5	0.02	12	55656.4	60000	2500	2319.02	2382.25	2.72674	4.71	3998.48
0.35	0.04	10	15839.9	17857.1	625	554.397	569.5	2.72431	8.88	228.115
0.5	0.14	13	1012.03	1326.53	51.0204	38.9243	39.9847	2.72428	21.63	1.12446
0.05	0.003	5	1.07363e+07	1.11111e+07	111111	107363	110288	2.72421	0.740925	8.55445e+06
0.05	0.008	1	298285	312500	15625	14914.2	15320.5	2.72391	1.9488	165039
0.4	0.06	13	7689.02	9027.78	277.778	236.585	243.028	2.7232	12.51	41.5082
0.25	0.02	6	55659.7	60000	2500	2319.16	2382.25	2.7206	4.71	3980.97
0.25	0.015	6	100121	106667	4444.44	4171.71	4285.19	2.72035	3.58312	12878.8
0.15	0.03	4	26865.9	29629.6	1111.11	1007.47	1034.86	2.71873	6.8625	750.232
0.4	0.06	2	1249.1	1388.89	277.778	249.819	243.028	2.71855	12.51	46.1241
0.4	0.01	11	261237	275000	10000	9499.51	9757.75	2.71842	2.4225	66686
0.2	0.005	10	1.92316e+06	2e+06	40000	38463.3	39508.8	2.71812	1.22812	1.09303e+06
0.35	0.08	12	4401.88	5357.14	156.25	128.388	131.875	2.71583	15.6	12.1578
0.4	0.0125	10	151086	160000	6400	6043.45	6207.55	2.71539	3.00703	26929.8
0.2	0.006	8	1.06586e+06	1.11111e+06	27777.8	26646.5	27369.5	2.71333	1.4697	522741
0.5	0.015	12	100129	106667	4444.44	4172.02	4285.19	2.71268	3.58312	12808.2
0.35	0.008	11	468786	491071	15625	14915.9	15320.5	2.71247	1.9488	163692
0.15	0.004	10	4.0167e+06	4.16667e+06	62500	60250.5	61884.2	2.7116	0.9852	2.66914e+06
0.15	0.007	5	651012	680272	20408.2	19530.4	20059.2	2.70779	1.70993	279673
0.4	0.007	14	683572	714286	20408.2	19530.6	20059.2	2.70642	1.70993	279398
0.3	0.005	15	1.92338e+06	2000000	40000	38467.7	39508.8	2.70635	1.22812	1.08383e+06
0.25	0.006	10	1.06595e+06	1.11111e+06	27777.8	26648.7	27369.5	2.70489	1.4697	519579
0.45	0.009	13	339668	356653	12345.7	11757.7	12075.8	2.70478	2.18632	101138
0.35	0.009	10	335950	352734	12345.7	11758.2	12075.8	2.70036	2.18632	100816
0.35	0.03	9	25911.1	28571.4	1111.11	1007.65	1034.86	2.70002	6.8625	740.214
0.3	0.006	12	1.06601e+06	1.11111e+06	27777.8	26650.2	27369.5	2.69934	1.4697	517504
0.5	0.14	5	410.939	510.204	51.0204	41.0939	39.9847	2.69914	21.63	1.23028
0.45	0.07	15	5688.49	6802.72	204.082	170.655	175.26	2.69875	14.1225	21.211
0.45	0.008	14	464116	486111	15625	14918	15320.5	2.69804	1.9488	162002
0.35	0.13	10	1301.13	1690.62	59.1716	45.5394	46.7678	2.6973	20.9625	1.5088
0.05	0.002	11	5.32908e+07	55000000	250000	242231	248762	2.69617	0.4953	4.26533e+07
0.3	0.01	8	253376	266667	10000	9501.6	9757.75	2.69591	2.4225	65615
0.35	0.006	14	1.06605e+06	1.11111e+06	27777.8	26651.2	27369.5	2.69541	1.4697	516038
0.5	0.04	14	15527.5	17500	625	554.553	569.5	2.69534	8.88	223.415
0.2	0.008	6	447557	468750	15625	14918.6	15320.5	2.69411	1.9488	161542
0.35	0.007	12	669708	699708	20408.2	19533.2	20059.2	2.69308	1.70993	276722
0.25	0.009	7	329254	345679	12345.7	11759.1	12075.8	2.69301	2.18632	100282
0.3	0.0175	7	71114	76190.5	3265.31	3047.74	3129.77	2.69138	4.15078	6728.32
0.45	0.0125	11	147767	156444	6400	6045.03	6207.55	2.68845	3.00703	26412
0.05	0.007	1	390686	408163	20408.2	19534.3	20059.2	2.68718	1.70993	275542
0.2	0.09	7	3495	4320.99	123.457	99.8572	102.54	2.68673	16.9425	7.19794
0.2	0.004	13	3.91724e+06	4062500	62500	60265.2	61884.2	2.68652	0.9852	2.62128e+06
0.45	0.01	12	253400	266667	10000	9502.51	9757.75	2.68608	2.4225	65150
0.15	0.005	7	1.79553e+06	1.86667e+06	40000	38475.6	39508.8	2.68528	1.22812	1.06746e+06
0.25	0.005	12	1.84686e+06	1920000	40000	38476.3	39508.8	2.68339	1.22812	1.06599e+06
0.1	0.003	10	1.07406e+07	1.11111e+07	111111	107406	110288	2.68331	0.740925	8.30612e+06
0.3	0.015	7	97376	103704	4444.44	4173.26	4285.19	2.6823	3.58312	12530.3
0.25	0.0125	6	145091	153600	6400	6045.47	6207.55	2.68095	3.00703	26268.8
0.15	0.009	4	313617	329218	12345.7	11760.6	12075.8	2.6794	2.18632	99297.3
0.2	0.08	7	4495.2	5468.75	156.25	128.434	131.875	2.67908	15.6	11.8395
0.3	0.02	7	54135.7	58333.3	2500	2320.1	2382.25	2.67873	4.71	3862.51
0.3	0.008	9	447630	468750	15625	14921	15320.5	2.67751	1.9488	159609
0.3	0.007	10	651218	680272	20408.2	19536.6	20059.2	2.67523	1.70993	273161
0.5	0.009	14	329315	345679	12345.7	11761.3	12075.8	2.67412	2.18632	98916.6
0.1	0.04	3	16640.3	18750	625	554.678	569.5	2.67224	8.88	219.701
0.1	0.007	3	586116	612245	20408.2	19537.2	20059.2	2.67185	1.70993	272489
0.1	0.004	6	3.61649e+06	3750000	62500	60274.8	61884.2	2.67013	0.9852	2.59023e+06
0.15	0.003	15	1.0742e+07	1.11111e+07	111111	107420	110288	2.67006	0.740925	8.22642e+06
0.4	0.008	12	447665	468750	15625	14922.2	15320.5	2.6695	1.9488	158680
0.5	0.12	15	1620.09	2083.33	69.4444	54.0031	55.4444	2.66909	20.16	2.0776
0.5	0.0125	12	145112	153600	6400	6046.32	6207.55	2.66651	3.00703	25993.8
0.5	0.05	15	10430.4	12000	400	347.68	356.95	2.6662	10.7625	85.9304
0.05	0.0175	1	60970.3	65306.1	3265.31	3048.52	3129.77	2.66538	4.15078	6602.32
0.45	0.007	15	651284	680272	20408.2	19538.5	20059.2	2.66489	1.70992	271109
0.5	0.008	15	447685	468750	15625	14922.8	15320.5	2.66478	1.9488	158134
0.5	0.13	14	1275.52	1656.8	59.1716	45.5544	46.7678	2.66343	20.9625	1.47212
0.05	0.07	2	6828.55	8163.27	204.082	170.714	175.26	2.66316	14.1225	20.6696
0.4	0.009	11	323471	339506	12345.7	11762.6	12075.8	2.6624	2.18632	98073.5
0.35	0.0175	8	69682.5	74635.6	3265.31	3048.61	3129.77	2.66219	4.15078	6586.92
0.5	0.01	13	247129	260000	10000	9504.96	9757.75	2.65958	2.4225	63903.7
0.3	0.005	14	1.79598e+06	1.86667e+06	40000	38485.3	39508.8	2.65943	1.22812	1.04753e+06
0.35	0.01	9	244420	257143	10000	9505.22	9757.75	2.6568	2.4225	63773.7
0.35	0.08	3	1161.18	1339.29	156.25	135.471	131.875	2.65474	15.6	12.9342
0.35	0.015	8	95414.5	101587	4444.44	4174.38	4285.19	2.65454	3.58312	12279
0.2	0.01	5	237641	250000	10000	9505.65	9757.75	2.65212	2.4225	63554.9
0.3	0.15	3	355.363	444.444	44.4444	35.5363	34.5944	2.65047	22.1625	0.887138
0.3	0.1	10	2657.89	3333.33	100	79.7367	81.85	2.6504	18.15	4.46621
0.05	0.002	10	4.84678e+07	50000000	250000	242339	248762	2.65032	0.4953	4.12518e+07
0.25	0.007	8	625322	653061	20408.2	19541.3	20059.2	2.65015	1.70993	268194
0.2	0.005	9	1.73202e+06	1.8e+06	40000	38489.4	39508.8	2.64846	1.22812	1.03912e+06
0.15	0.004	9	3.61725e+06	3750000	62500	60287.6	61884.2	2.64842	0.9852	2.54936e+06
[truncated: 2,051 more rows]
