# Supplementary material for: Analytical Guidelines for Designing Curvature-Induced Dielectrophoretic Particle Manipulation Systems
Source: Micromachines (Basel). 2020 Jul 21;11(7):707. doi: 10.3390/mi11070707 (PMC7407939; doi:10.3390/mi11070707)
Supplement: Supplementary file 1 [file micromachines-11-00707-s001.zip › Supplementary data S3_pDEP2_3 parameter fit.xlsx]

## Sheet: Comparison
abs(fCM)	d*	Rc*	Vapp*_MATLAB	Vapp*_Exact	Vapp*_Exact*abs(fCM)/Rc*	Vapp*_MATLAB*abs(fCM)/Rc*	Vapp*_Curvefit*abs(fCM)/Rc*	%Error_Curvefit vs MATLAB (The sum of these is minimised). The green highlighted points are outliers	%Deviation delta_Curvefit vs Exact	Difference Sq_Curvefit vs MATLAB	C1	1
0.1	0.15	15	4775.42	6666.67	44.4444	31.8361	37.6044	18.1189	15.39	33.2737	C2	-1.53
0.1	0.15	14	4487.66	6222.22	44.4444	32.0547	37.6044	17.3134	15.39	30.7999	C3	3.36
0.1	0.15	13	4196.68	5777.78	44.4444	32.2822	37.6044	16.4867	15.39	28.3264
0.1	0.14	15	5596.72	7653.06	51.0204	37.3115	43.4518	16.4571	14.8344	37.7043
0.1	0.14	14	5256.14	7142.86	51.0204	37.5439	43.4518	15.7362	14.8344	34.9042
0.1	0.15	12	3902.37	5333.33	44.4444	32.5198	37.6044	15.6357	15.39	25.854
0.1	0.14	13	4912.2	6632.65	51.0204	37.7861	43.4518	14.9942	14.8344	32.1004
0.1	0.13	15	6623.88	8875.74	59.1716	44.1592	50.7624	14.953	14.2116	43.6014
0.1	0.15	11	3604.56	4888.89	44.4444	32.7687	37.6044	14.7572	15.39	23.3844
0.1	0.13	14	6217.23	8284.02	59.1716	44.4088	50.7624	14.307	14.2116	40.3679
0.1	0.14	12	4564.73	6122.45	51.0204	38.0395	43.4518	14.2283	14.8344	29.2939
0.1	0.15	10	3303.06	4444.44	44.4444	33.0306	37.6044	13.8472	15.39	20.9198
0.1	0.13	13	5807	7692.31	59.1716	44.6693	50.7624	13.6405	14.2116	37.1259
0.1	0.12	15	7930.71	10416.7	69.4444	52.8714	60.0544	13.5858	13.5216	51.5957
0.1	0.14	11	4213.58	5612.24	51.0204	38.3053	43.4518	13.4356	14.8344	26.4869
0.1	0.12	14	7439.92	9722.22	69.4444	53.1423	60.0544	13.0069	13.5216	47.7777
0.1	0.13	12	5393.04	7100.59	59.1716	44.942	50.7624	12.9509	14.2116	33.8769
0.1	0.15	9	2997.67	4000	44.4444	33.3074	37.6044	12.901	15.39	18.4642
0.1	0.14	10	3858.54	5102.04	51.0204	38.5854	43.4518	12.6122	14.8344	23.6825
0.1	0.12	13	6945.29	9027.78	69.4444	53.4253	60.0544	12.4082	13.5216	43.9455
0.1	0.11	15	9626.7	12396.7	82.6446	64.178	72.0955	12.3368	12.7644	62.6869
0.1	0.13	11	4975.13	6508.88	59.1716	45.2285	50.7624	12.2354	14.2116	30.6239
0.1	0.15	8	2688.12	3555.56	44.4444	33.6015	37.6044	11.913	15.39	16.0236	Sum%Error_Curvefit vs MATLAB	5383.22
0.1	0.11	14	9026.57	11570.2	82.6446	64.4755	72.0955	11.8186	12.7644	58.0654
0.1	0.12	12	6446.62	8333.33	69.4444	53.7219	60.0544	11.7877	13.5216	40.1015
0.1	0.14	9	3499.36	4591.84	51.0204	38.8817	43.4518	11.7538	14.8344	20.8858
0.1	0.13	10	4553.06	5917.16	59.1716	45.5306	50.7624	11.4906	14.2116	27.3709
0.1	0.11	13	8422.24	10743.8	82.6446	64.7865	72.0955	11.2818	12.7644	53.4225
0.1	0.1	15	11879.8	15000	100	79.1985	88.06	11.1889	11.94	78.5255
0.1	0.12	11	5943.71	7638.89	69.4444	54.0337	60.0544	11.1425	13.5216	36.249
0.2	0.15	15	2541.87	3333.33	44.4444	33.8916	37.6044	10.9549	15.39	13.7849	Avg%Error_Curvefit vs MATLAB	1.31509
0.1	0.15	7	2374.09	3111.11	44.4444	33.9156	37.6044	10.8766	15.39	13.6078	StdDev%Error_Curvefit vs MATLAB	1.61935
0.1	0.14	8	3135.75	4081.63	51.0204	39.1969	43.4518	10.8552	14.8344	18.1043
0.1	0.1	14	11134.1	14000	100	79.5294	88.06	10.7263	11.94	72.771
0.1	0.11	12	7813.51	9917.36	82.6446	65.1126	72.0955	10.7244	12.7644	48.7611
0.1	0.13	9	4126.56	5325.44	59.1716	45.8507	50.7624	10.7123	14.2116	24.1243
0.1	0.12	10	5436.29	6944.44	69.4444	54.3629	60.0544	10.4695	13.5216	32.3936
0.2	0.15	14	2384.41	3111.11	44.4444	34.063	37.6044	10.3967	15.39	12.5416	Max%Error_Curvefit vs MATLAB	11.1889
0.1	0.1	13	10383.8	13000	100	79.8756	88.06	10.2465	11.94	66.9852
0.1	0.11	11	7200.14	9090.91	82.6446	65.4558	72.0955	10.1438	12.7644	44.086
0.1	0.09	15	14957.8	18518.5	123.457	99.7189	109.817	10.1264	11.0484	101.967
0.2	0.14	15	2964.24	3826.53	51.0204	39.5233	43.4518	9.93991	14.8344	15.4337
0.1	0.14	7	2767.37	3571.43	51.0204	39.5339	43.4518	9.91029	14.8344	15.3501
0.1	0.13	8	3695.31	4733.73	59.1716	46.1914	50.7624	9.89573	14.2116	20.8938
0.2	0.15	13	2225.73	2888.89	44.4444	34.242	37.6044	9.81955	15.39	11.3058	Sum square	1.33826e+09
0.1	0.15	6	2055.18	2666.67	44.4444	34.253	37.6044	9.78434	15.39	11.2321
0.1	0.12	9	4924.07	6250	69.4444	54.7118	60.0544	9.76498	13.5216	28.5434
0.1	0.1	12	9628.65	12000	100	80.2387	88.06	9.74748	11.94	61.172
0.1	0.09	14	14012.9	17284	123.457	100.092	109.817	9.71539	11.0484	94.5634
0.1	0.11	10	6581.83	8264.46	82.6446	65.8183	72.0955	9.53727	12.7644	39.4041
0.2	0.14	14	2779.55	3571.43	51.0204	39.7079	43.4518	9.4287	14.8344	14.0171
0.1	0.09	13	13062.8	16049.4	123.457	100.483	109.817	9.28857	11.0484	87.1136
0.1	0.1	11	8868.32	11000	100	80.6211	88.06	9.22702	11.94	55.3375
0.2	0.15	12	2065.77	2666.67	44.4444	34.4295	37.6044	9.22143	15.39	10.08
0.1	0.08	15	19309.1	23437.5	156.25	128.727	140.485	9.13383	10.0896	138.244
0.1	0.13	7	3258.91	4142.01	59.1716	46.5559	50.7624	9.03528	14.2116	17.6943
0.1	0.12	8	4406.68	5555.56	69.4444	55.0835	60.0544	9.02441	13.5216	24.7104
0.2	0.13	15	3492.09	4437.87	59.1716	46.5612	50.7624	9.02283	14.2116	17.6496
0.1	0.14	6	2393.77	3061.22	51.0204	39.8962	43.4518	8.91213	14.8344	12.6423
0.1	0.11	9	5958.24	7438.02	82.6446	66.2027	72.0955	8.90122	12.7644	34.7256
0.2	0.14	13	2593.56	3316.33	51.0204	39.9009	43.4518	8.89949	14.8344	12.6094
0.1	0.09	12	12107.2	14814.8	123.457	100.894	109.817	8.84415	11.0484	79.6232
0.1	0.08	14	18081.9	21875	156.25	129.156	140.485	8.77132	10.0896	128.34
0.1	0.1	10	8102.5	10000	100	81.025	88.06	8.68244	11.94	49.4906
0.1	0.15	5	1730.87	2222.22	44.4444	34.6174	37.6044	8.62885	15.39	8.92265
0.2	0.15	11	1904.46	2444.44	44.4444	34.6266	37.6044	8.59979	15.39	8.8674
0.2	0.13	14	3273.32	4142.01	59.1716	46.7617	50.7624	8.55535	14.2116	16.005
0.1	0.08	13	16848.7	20312.5	156.25	129.605	140.485	8.39443	10.0896	118.366
0.1	0.09	11	11145.8	13580.2	123.457	101.326	109.817	8.38007	11.0484	72.0997
0.2	0.14	12	2406.19	3061.22	51.0204	40.1031	43.4518	8.35025	14.8344	11.2139
0.1	0.12	7	3883.69	4861.11	69.4444	55.4813	60.0544	8.24266	13.5216	20.9136
0.1	0.11	8	5328.98	6611.57	82.6446	66.6123	72.0955	8.23161	12.7644	30.0662
0.1	0.07	15	25728.9	30612.2	204.082	171.526	185.584	8.19599	9.0636	197.635
0.2	0.12	15	4162.96	5208.33	69.4444	55.5061	60.0544	8.19428	13.5216	20.6873
0.1	0.13	6	2816.88	3550.3	59.1716	46.948	50.7624	8.12465	14.2116	14.5493
0.1	0.1	9	7330.83	9000	100	81.4536	88.06	8.11061	11.94	43.6444
0.2	0.13	13	3053.14	3846.15	59.1716	46.9714	50.7624	8.07079	14.2116	14.3714
0.1	0.08	12	15609.2	18750	156.25	130.077	140.485	8.00158	10.0896	108.331
0.2	0.15	10	1741.73	2222.22	44.4444	34.8345	37.6044	7.95168	15.39	7.67251
0.1	0.09	10	10178.2	12345.7	123.457	101.782	109.817	7.89391	11.0484	64.5547
0.1	0.07	14	24084.1	28571.4	204.082	172.029	185.584	7.87946	9.0636	183.738
0.1	0.14	5	2014.38	2551.02	51.0204	40.2876	43.4518	7.85414	14.8344	10.0124
0.2	0.14	11	2217.37	2806.12	51.0204	40.3158	43.4518	7.77862	14.8344	9.83459
0.2	0.12	14	3900.81	4861.11	69.4444	55.7258	60.0544	7.76774	13.5216	18.7371
0.3	0.15	15	1745.29	2222.22	44.4444	34.9057	37.6044	7.73143	15.39	7.28304
0.1	0.08	11	14363.1	17187.5	156.25	130.573	140.485	7.59095	10.0896	98.2428
0.2	0.13	12	2831.48	3550.3	59.1716	47.1913	50.7624	7.56728	14.2116	12.7527
0.1	0.07	13	22432.3	26530.6	204.082	172.556	185.584	7.5501	9.0636	169.733
0.1	0.11	7	4693.56	5785.12	82.6446	67.0508	72.0955	7.52373	12.7644	25.4492
0.1	0.1	8	6552.82	8000	100	81.9103	88.06	7.50784	11.94	37.8187
0.2	0.11	15	5032.49	6198.35	82.6446	67.0998	72.0955	7.44518	12.7644	24.9571
0.1	0.12	6	3354.56	4166.67	69.4444	55.9093	60.0544	7.41402	13.5216	17.1821
0.1	0.15	4	1400.44	1777.78	44.4444	35.0111	37.6044	7.40716	15.39	6.72536
0.1	0.09	9	9203.99	11111.1	123.457	102.267	109.817	7.38284	11.0484	57.0053
0.2	0.12	13	3637.12	4513.89	69.4444	55.9556	60.0544	7.32514	13.5216	16.8004
0.1	0.06	15	35738.1	41666.7	277.778	238.254	255.638	7.29644	7.9704	302.205
0.2	0.15	9	1577.46	2000	44.4444	35.0547	37.6044	7.27362	15.39	6.50121
0.3	0.15	14	1635.98	2074.07	44.4444	35.0567	37.6044	7.26757	15.39	6.49112
0.1	0.07	12	20773.1	24489.8	204.082	173.109	185.584	7.20649	9.0636	155.628
0.2	0.14	10	2027.02	2551.02	51.0204	40.5403	43.4518	7.18182	14.8344	8.47702
0.1	0.08	10	13109.8	15625	156.25	131.098	140.485	7.16036	10.0896	88.1174
0.1	0.13	5	2368.58	2958.58	59.1716	47.3716	50.7624	7.1579	14.2116	11.4976
0.2	0.11	14	4714.01	5785.12	82.6446	67.343	72.0955	7.05729	12.7644	22.5871
0.2	0.13	11	2608.24	3254.44	59.1716	47.4226	50.7624	7.0426	14.2116	11.1541
0.1	0.06	14	33440.4	38888.9	277.778	238.86	255.638	7.02404	7.9704	281.489
0.3	0.14	15	2031.16	2551.02	51.0204	40.6232	43.4518	6.96302	14.8344	8.001
0.1	0.1	7	5767.95	7000	100	82.3993	88.06	6.86985	11.94	32.0436
0.2	0.12	12	3371.8	4166.67	69.4444	56.1967	60.0544	6.86473	13.5216	14.8822
0.1	0.07	11	19106.1	22449	204.082	173.692	185.584	6.84702	9.0636	141.436
0.1	0.09	8	8222.62	9876.54	123.457	102.783	109.817	6.84354	11.0484	49.4769
0.3	0.15	13	1525.96	1925.93	44.4444	35.2144	37.6044	6.78704	15.39	5.71218
0.1	0.11	6	4051.36	4958.68	82.6446	67.5226	72.0955	6.77244	12.7644	20.9117
0.2	0.1	15	6185.92	7500	100	82.479	88.06	6.76662	11.94	31.148
0.1	0.06	13	31134.3	36111.1	277.778	239.495	255.638	6.74038	7.9704	260.592
0.1	0.14	4	1628.42	2040.82	51.0204	40.7104	43.4518	6.73405	14.8344	7.51558
0.1	0.08	9	11848.9	14062.5	156.25	131.655	140.485	6.70728	10.0896	77.9768
0.2	0.11	13	4393.83	5371.9	82.6446	67.5973	72.0955	6.65442	12.7644	20.2339
0.2	0.15	8	1411.56	1777.78	44.4444	35.2889	37.6044	6.56157	15.39	5.36158
0.2	0.14	9	1835.02	2295.92	51.0204	40.7782	43.4518	6.5566	14.8344	7.14846
0.3	0.14	14	1903.37	2380.95	51.0204	40.7866	43.4518	6.53472	14.8344	7.10375
0.1	0.12	5	2818.58	3472.22	69.4444	56.3716	60.0544	6.53321	13.5216	13.5636
0.2	0.13	10	2383.34	2958.58	59.1716	47.6668	50.7624	6.49415	14.2116	9.58246
0.1	0.07	10	17430.7	20408.2	204.082	174.307	185.584	6.46977	9.0636	127.177
0.1	0.06	12	28819.3	33333.3	277.778	240.161	255.638	6.44424	7.9704	239.524
0.1	0.05	15	52542.7	60000	400	350.285	372.76	6.4163	6.81	505.139
0.2	0.1	14	5792.58	7000	100	82.7511	88.06	6.41551	11.94	28.1845
0.2	0.12	11	3104.77	3819.44	69.4444	56.4504	60.0544	6.38444	13.5216	12.9891
0.3	0.15	12	1415.19	1777.78	44.4444	35.3798	37.6044	6.28802	15.39	4.94924
0.3	0.13	15	2388.19	2958.58	59.1716	47.7638	50.7624	6.27801	14.2116	8.99168
0.1	0.09	7	7233.48	8641.98	123.457	103.335	109.817	6.27219	11.0484	42.0084
0.2	0.11	12	4071.85	4958.68	82.6446	67.8642	72.0955	6.23493	12.7644	17.9038
0.1	0.08	8	10579.8	12500	156.25	132.248	140.485	6.22875	10.0896	67.8544
0.1	0.1	6	4975.51	6000	100	82.9252	88.06	6.19206	11.94	26.366
0.1	0.05	14	49145.9	56000	400	351.042	372.76	6.1867	6.81	471.668
0.2	0.09	15	7759.11	9259.26	123.457	103.455	109.817	6.14958	11.0484	40.4755
0.1	0.15	3	1062.89	1333.33	44.4444	35.4296	37.6044	6.13836	15.39	4.72975
0.1	0.06	11	26494.9	30555.6	277.778	240.863	255.638	6.1342	7.9704	218.3
0.1	0.13	4	1913.15	2366.86	59.1716	47.8288	50.7624	6.13344	14.2116	8.60573
0.3	0.14	13	1774.82	2210.88	51.0204	40.9573	43.4518	6.09058	14.8344	6.22272
0.1	0.07	9	15746.4	18367.3	204.082	174.96	185.584	6.0725	9.0636	112.879
0.2	0.1	13	5397.33	6500	100	83.0359	88.06	6.05054	11.94	25.2418
0.1	0.11	5	3401.6	4132.23	82.6446	68.0319	72.0955	5.9731	12.7644	16.513
0.1	0.05	13	45738.5	52000	400	351.835	372.76	5.94745	6.81	437.864
0.2	0.13	9	2156.66	2662.72	59.1716	47.9257	50.7624	5.91891	14.2116	8.04674
0.2	0.14	8	1641.25	2040.82	51.0204	41.0313	43.4518	5.89917	14.8344	5.85886
0.3	0.13	14	2237.28	2761.34	59.1716	47.9418	50.7624	5.88338	14.2116	7.95578
0.2	0.12	10	2835.92	3472.22	69.4444	56.7183	60.0544	5.88187	13.5216	11.1296
0.2	0.09	14	7263.44	8641.98	123.457	103.763	109.817	5.83376	11.0484	36.6425
0.2	0.15	7	1243.87	1555.56	44.4444	35.5393	37.6044	5.81092	15.39	4.26489
0.1	0.06	10	24160.4	27777.8	277.778	241.604	255.638	5.80859	7.9704	196.947
0.2	0.11	11	3747.99	4545.45	82.6446	68.1452	72.0955	5.79693	12.7644	15.6051
0.3	0.15	11	1303.63	1629.63	44.4444	35.5536	37.6044	5.76841	15.39	4.2061
0.4	0.15	15	1333.41	1666.67	44.4444	35.5575	37.6044	5.75659	15.39	4.1898
0.1	0.08	7	9301.76	10937.5	156.25	132.882	140.485	5.7214	10.0896	57.8014
0.1	0.05	12	42320	48000	400	352.667	372.76	5.69751	6.81	403.738
0.2	0.1	12	5000.08	6000	100	83.3347	88.06	5.67021	11.94	22.328
0.3	0.12	15	2841.61	3472.22	69.4444	56.8323	60.0544	5.66964	13.5216	10.3825
0.1	0.09	6	6235.77	7407.41	123.457	103.929	109.817	5.66471	11.0484	34.6604
0.1	0.07	8	14052.4	16326.5	204.082	175.655	185.584	5.65261	9.0636	98.5873
0.3	0.14	12	1645.45	2040.82	51.0204	41.1363	43.4518	5.6289	14.8344	5.36164
0.1	0.12	4	2274.81	2777.78	69.4444	56.8701	60.0544	5.59926	13.5216	10.1398
0.2	0.08	15	9979.08	11718.7	156.25	133.054	140.485	5.58464	10.0896	55.2139
0.1	0.14	3	1234.77	1530.61	51.0204	41.1589	43.4518	5.571	14.8344	5.25768
0.1	0.04	15	83876.8	93750	625	559.178	590.11	5.5316	5.5824	956.759
0.2	0.09	13	6765.63	8024.69	123.457	104.087	109.817	5.50522	11.0484	32.8352
0.3	0.13	13	2085.54	2564.1	59.1716	48.1279	50.7624	5.4738	14.2116	6.94021
0.1	0.1	5	4174.63	5000	100	83.4926	88.06	5.47043	11.94	20.8612
0.1	0.06	9	21815.1	25000	277.778	242.39	255.638	5.46549	7.9704	175.504
0.1	0.05	11	38889.7	44000	400	353.543	372.76	5.43568	6.81	369.311
0.2	0.12	9	2565.11	3125	69.4444	57.0024	60.0544	5.35421	13.5216	9.31487
0.4	0.15	14	1249.36	1555.56	44.4444	35.6959	37.6044	5.34668	15.39	3.64255
0.1	0.04	14	78424.4	87500	625	560.174	590.11	5.34398	5.5824	896.142
0.2	0.11	10	3422.1	4132.23	82.6446	68.442	72.0955	5.33819	12.7644	13.3485
0.2	0.13	8	1928.05	2366.86	59.1716	48.2013	50.7624	5.31334	14.2116	6.55922
0.3	0.12	14	2661.3	3240.74	69.4444	57.0279	60.0544	5.30711	13.5216	9.15992
0.2	0.08	14	9338.72	10937.5	156.25	133.41	140.485	5.30292	10.0896	50.0506
0.2	0.1	11	4600.72	5500	100	83.6494	88.06	5.27276	11.94	19.4537
0.3	0.15	10	1191.23	1481.48	44.4444	35.7369	37.6044	5.22575	15.39	3.48765
0.1	0.07	7	12347.9	14285.7	204.082	176.399	185.584	5.20716	9.0636	84.3713
0.2	0.14	7	1445.57	1785.71	51.0204	41.302	43.4518	5.20524	14.8344	4.62192
0.1	0.08	6	8013.85	9375	156.25	133.564	140.485	5.18165	10.0896	47.8978
0.2	0.09	12	6265.54	7407.41	123.457	104.426	109.817	5.16261	11.0484	29.0639
0.1	0.05	10	35446.8	40000	400	354.468	372.76	5.16055	6.81	334.614
0.1	0.04	13	72958.1	81250	625	561.217	590.11	5.14837	5.5824	834.834
0.3	0.14	11	1515.23	1870.75	51.0204	41.3246	43.4518	5.14768	14.8344	4.52523
0.3	0.11	15	3428.84	4132.23	82.6446	68.5767	72.0955	5.13117	12.7644	12.3819
0.4	0.14	15	1549.96	1913.27	51.0204	41.3323	43.4518	5.12803	14.8344	4.49242
0.1	0.11	4	2743.22	3305.79	82.6446	68.5806	72.0955	5.1253	12.7644	12.355
0.1	0.06	8	19458.1	22222.2	277.778	243.227	255.638	5.10264	7.9704	154.032
0.1	0.13	3	1449.38	1775.15	59.1716	48.3127	50.7624	5.07037	14.2116	6.00071
0.2	0.07	15	13248.3	15306.1	204.082	176.644	185.584	5.0615	9.0636	79.9382
0.3	0.13	12	1932.93	2366.86	59.1716	48.3232	50.7624	5.04766	14.2116	5.94964
0.1	0.09	5	5228.49	6172.84	123.457	104.57	109.817	5.01767	11.0484	27.5307
0.2	0.15	6	1074.24	1333.33	44.4444	35.808	37.6044	5.01682	15.39	3.22714
0.2	0.08	13	8695.89	10156.2	156.25	133.783	140.485	5.00968	10.0896	44.9181
0.1	0.15	2	716.578	888.889	44.4444	35.8289	37.6044	4.95555	15.39	3.15248
0.1	0.04	12	67477.2	75000	625	562.31	590.11	4.9439	5.5824	772.842
0.1	0.15	1	358.341	444.444	44.4444	35.8341	37.6044	4.94042	15.39	3.13416
0.3	0.12	13	2480.08	3009.26	69.4444	57.2326	60.0544	4.93055	13.5216	7.96301
0.4	0.15	13	1164.82	1444.44	44.4444	35.8405	37.6044	4.92168	15.39	3.11153
0.1	0.05	9	31990.3	36000	400	355.448	372.76	4.87047	6.81	299.704
0.2	0.1	10	4199.09	5000	100	83.9817	88.06	4.85616	11.94	16.6324
0.2	0.11	9	3094.05	3719.01	82.6446	68.7566	72.0955	4.8561	12.7644	11.1482
0.2	0.07	14	12394.4	14285.7	204.082	177.062	185.584	4.813	9.0636	72.6248
0.2	0.09	11	5763.05	6790.12	123.457	104.783	109.817	4.80433	11.0484	25.3423
0.3	0.11	14	3210.38	3856.75	82.6446	68.7938	72.0955	4.79945	12.7644	10.9014
0.2	0.12	8	2292.19	2777.78	69.4444	57.3049	60.0544	4.79817	13.5216	7.56021
0.4	0.14	14	1451.88	1785.71	51.0204	41.4823	43.4518	4.74781	14.8344	3.87894
0.1	0.07	6	10631.9	12244.9	204.082	177.198	185.584	4.73309	9.0636	70.3403
0.1	0.04	11	61980.7	68750	625	563.461	590.11	4.72958	5.5824	710.187
0.1	0.06	7	17088.5	19444.4	277.778	244.121	255.638	4.71752	7.9704	132.629
0.1	0.1	4	3364.12	4000	100	84.1029	88.06	4.70507	11.94	15.6586
0.2	0.08	12	8050.43	9375	156.25	134.174	140.485	4.70368	10.0896	39.8301
0.2	0.13	7	1697.36	2071.01	59.1716	48.4959	50.7624	4.67345	14.2116	5.13672
0.3	0.15	9	1077.93	1333.33	44.4444	35.9311	37.6044	4.65721	15.39	2.80021
0.3	0.1	15	4207.13	5000	100	84.1425	88.06	4.65573	11.94	15.3464
0.3	0.14	10	1384.11	1700.68	51.0204	41.5232	43.4518	4.64462	14.8344	3.71948
0.1	0.12	3	1721.89	2083.33	69.4444	57.3963	60.0544	4.63114	13.5216	7.06551
0.1	0.03	15	152494	166667	1111.11	1016.62	1063.47	4.60802	4.2876	2194.57
0.1	0.08	5	6714.92	7812.5	156.25	134.298	140.485	4.60662	10.0896	38.2743
0.3	0.13	11	1779.38	2169.63	59.1716	48.5286	50.7624	4.60309	14.2116	4.98991
0.4	0.13	15	1820.28	2218.93	59.1716	48.5408	50.7624	4.57671	14.2116	4.93538
0.2	0.06	15	18335.2	20833.3	277.778	244.47	255.638	4.56832	7.9704	124.728
0.1	0.05	8	28519.3	32000	400	356.491	372.76	4.56354	6.81	264.669
0.2	0.07	13	11537.5	13265.3	204.082	177.501	185.584	4.55419	9.0636	65.3466
0.3	0.12	12	2297.89	2777.78	69.4444	57.4472	60.0544	4.53845	13.5216	6.79755
0.1	0.14	1	415.682	510.204	51.0204	41.5682	43.4518	4.53148	14.8344	3.54816
0.1	0.04	10	56467.6	62500	625	564.676	590.11	4.50426	5.5824	646.911
0.1	0.14	2	831.666	1020.41	51.0204	41.5833	43.4518	4.4935	14.8344	3.49147
0.4	0.15	12	1079.76	1333.33	44.4444	35.992	37.6044	4.47997	15.39	2.59994
0.2	0.14	6	1247.78	1530.61	51.0204	41.5925	43.4518	4.4703	14.8344	3.45703
0.1	0.03	14	142526	155556	1111.11	1018.04	1063.47	4.46214	4.2876	2063.57
0.3	0.11	13	2990.91	3581.27	82.6446	69.0209	72.0955	4.45463	12.7644	9.45333
0.2	0.09	10	5257.99	6172.84	123.457	105.16	109.817	4.42852	11.0484	21.6879
0.2	0.1	9	3795.03	4500	100	84.3341	88.06	4.41802	11.94	13.8823
0.2	0.08	11	7402.2	8593.75	156.25	134.585	140.485	4.38347	10.0896	34.8043
0.5	0.15	15	1080.85	1333.33	44.4444	36.0284	37.6044	4.37445	15.39	2.48392
0.3	0.1	14	3938.02	4666.67	100	84.386	88.06	4.35376	11.94	13.498
0.4	0.14	13	1353.27	1658.16	51.0204	41.6392	43.4518	4.35326	14.8344	3.28574
0.2	0.06	14	17148.3	19444.4	277.778	244.975	255.638	4.35243	7.9704	113.687
0.2	0.11	8	2763.67	3305.79	82.6446	69.0917	72.0955	4.34765	12.7644	9.02321
0.1	0.09	4	4210.3	4938.27	123.457	105.257	109.817	4.33162	11.0484	20.7877
0.1	0.03	13	132539	144444	1111.11	1019.53	1063.47	4.30996	4.2876	1930.84
0.1	0.06	6	14704.8	16666.7	277.778	245.081	255.638	4.30755	7.9704	111.45
0.2	0.07	12	10677.6	12244.9	204.082	177.961	185.584	4.28396	9.0636	58.1219
0.1	0.04	9	50936.6	56250	625	565.963	590.11	4.26658	5.5824	583.09
0.1	0.11	3	2074.74	2479.34	82.6446	69.1579	72.0955	4.24774	12.7644	8.62978
0.1	0.05	7	25032.4	28000	400	357.606	372.76	4.23767	6.81	229.649
0.3	0.09	15	5267.69	6172.84	123.457	105.354	109.817	4.23615	11.0484	19.9179
0.1	0.07	5	8902.81	10204.1	204.082	178.056	185.584	4.22801	9.0636	56.6744
0.4	0.13	14	1704.66	2071.01	59.1716	48.7046	50.7624	4.2249	14.2116	4.23423
0.2	0.12	7	2016.99	2430.56	69.4444	57.6283	60.0544	4.21007	13.5216	5.88639
0.1	0.13	1	487.273	591.716	59.1716	48.7273	50.7624	4.17645	14.2116	4.14151
0.2	0.15	5	902.431	1111.11	44.4444	36.0972	37.6044	4.17539	15.39	2.27165
0.1	0.03	12	122531	133333	1111.11	1021.09	1063.47	4.15082	4.2876	1796.36
0.3	0.13	10	1624.84	1972.39	59.1716	48.7453	50.7624	4.13792	14.2116	4.06846
0.3	0.12	11	2114.68	2546.3	69.4444	57.6731	60.0544	4.12906	13.5216	5.67086
0.2	0.06	13	15957.8	18055.6	277.778	245.505	255.638	4.12747	7.9704	102.68
0.3	0.14	9	1252.01	1530.61	51.0204	41.7336	43.4518	4.11703	14.8344	2.95217
0.4	0.12	15	2163.41	2604.17	69.4444	57.6908	60.0544	4.09702	13.5216	5.58662
0.3	0.11	12	2770.37	3305.79	82.6446	69.2591	72.0955	4.09533	12.7644	8.04511
0.1	0.13	2	975.334	1183.43	59.1716	48.7667	50.7624	4.09231	14.2116	3.98275
0.2	0.05	15	26858.3	30000	400	358.111	372.76	4.09058	6.81	214.588
0.3	0.15	8	963.665	1185.19	44.4444	36.1374	37.6044	4.05952	15.39	2.15211
0.2	0.08	10	6751.01	7812.5	156.25	135.02	140.485	4.04739	10.0896	29.864
0.3	0.1	13	3667.77	4333.33	100	84.6408	88.06	4.03966	11.94	11.691
0.2	0.09	9	4750.18	5555.56	123.457	105.56	109.817	4.033	11.0484	18.1239
0.4	0.15	11	994.16	1222.22	44.4444	36.1513	37.6044	4.01974	15.39	2.11175
0.1	0.04	8	45386.5	50000	625	567.332	590.11	4.01501	5.5824	518.856
0.2	0.07	11	9814.47	11224.5	204.082	178.445	185.584	4.00104	9.0636	50.9745
0.5	0.15	14	1012.42	1244.44	44.4444	36.1578	37.6044	4.00092	15.39	2.09279
0.1	0.08	4	5403.41	6250	156.25	135.085	140.485	3.99726	10.0896	29.1569
0.2	0.13	6	1464.37	1775.15	59.1716	48.8123	50.7624	3.99508	14.2116	3.80285
0.1	0.03	11	112500	122222	1111.11	1022.73	1063.47	3.98392	4.2876	1660.12
0.3	0.09	14	4929.43	5761.32	123.457	105.631	109.817	3.96309	11.0484	17.5245
0.2	0.1	8	3388.37	4000	100	84.7093	88.06	3.95556	11.94	11.2274
0.4	0.14	12	1254.11	1530.61	51.0204	41.8036	43.4518	3.94288	14.8344	2.71677
0.1	0.1	3	2542.29	3000	100	84.7429	88.06	3.91428	11.94	11.003
0.2	0.05	14	25112.1	28000	400	358.744	372.76	3.90697	6.81	196.449
0.2	0.06	12	14763.6	16666.7	277.778	246.06	255.638	3.89246	7.9704	91.734
0.1	0.05	6	21528	24000	400	358.8	372.76	3.89074	6.81	194.881
0.1	0.12	1	578.164	694.444	69.4444	57.8164	60.0544	3.87089	13.5216	5.00869
0.1	0.06	5	12305.6	13888.9	277.778	246.111	255.638	3.87084	7.9704	90.7557
0.3	0.08	15	6762.89	7812.5	156.25	135.258	140.485	3.86465	10.0896	27.324
0.4	0.13	13	1588.47	1923.08	59.1716	48.876	50.7624	3.85957	14.2116	3.55851
0.5	0.14	15	1255.36	1530.61	51.0204	41.8453	43.4518	3.83917	14.8344	2.58088
0.2	0.11	7	2430.75	2892.56	82.6446	69.4499	72.0955	3.80945	12.7644	6.99952
0.1	0.03	10	102446	111111	1111.11	1024.46	1063.47	3.80838	4.2876	1522.18
0.4	0.12	14	2025.49	2430.56	69.4444	57.8712	60.0544	3.77256	13.5216	4.76648
0.1	0.04	7	39815.5	43750	625	568.793	590.11	3.74784	5.5824	454.434
0.1	0.12	2	1157.71	1388.89	69.4444	57.8853	60.0544	3.74725	13.5216	4.70502
0.3	0.11	11	2548.69	3030.3	82.6446	69.5098	72.0955	3.71992	12.7644	6.6859
0.2	0.05	13	23361.4	26000	400	359.406	372.76	3.71554	6.81	178.326
0.3	0.1	12	3396.32	4000	100	84.9081	88.06	3.71216	11.94	9.93464
0.2	0.07	10	8947.81	10204.1	204.082	178.956	185.584	3.70392	9.0636	43.9355
0.3	0.12	10	1930.38	2314.81	69.4444	57.9115	60.0544	3.70037	13.5216	4.59218
0.2	0.08	9	6096.65	7031.25	156.25	135.481	140.485	3.69348	10.0896	25.0396
0.1	0.07	4	7158.98	8163.27	204.082	178.975	185.584	3.6932	9.0636	43.6907
0.2	0.14	5	1047.63	1275.51	51.0204	41.9052	43.4518	3.6908	14.8344	2.39208
0.4	0.11	15	2607.54	3099.17	82.6446	69.5344	72.0955	3.68324	12.7644	6.55934
0.3	0.09	13	4589.87	5349.79	123.457	105.92	109.817	3.6789	11.0484	15.1843
1	0.13	2	105.371	118.343	59.1716	52.6854	50.7624	3.64998	14.2116	3.69795
0.3	0.13	9	1469.25	1775.15	59.1716	48.975	50.7624	3.64965	14.2116	3.19484
0.2	0.06	11	13565.4	15277.8	277.778	246.644	255.638	3.64628	7.9704	80.8803
1	0.14	2	90.1914	102.041	51.0204	45.0957	43.4518	3.64532	14.8344	2.70235
0.1	0.09	3	3179.28	3703.7	123.457	105.976	109.817	3.62432	11.0484	14.7526
0.1	0.03	9	92365.9	100000	1111.11	1026.29	1063.47	3.62313	4.2876	1382.63
0.3	0.08	14	6326.94	7291.67	156.25	135.577	140.485	3.61987	10.0896	24.0858
0.2	0.09	8	4239.41	4938.27	123.457	105.985	109.817	3.61527	11.0484	14.6815
0.5	0.15	13	943.618	1155.56	44.4444	36.293	37.6044	3.61349	15.39	1.71989
0.1	0.11	1	695.836	826.446	82.6446	69.5836	72.0955	3.61	12.7644	6.30998
0.2	0.04	15	42716.6	46875	625	569.555	590.11	3.60896	5.5824	422.509
1	0.12	2	124.581	138.889	69.4444	62.2905	60.0544	3.58978	13.5216	5.00011
0.1	0.02	15	351422	375000	2500	2342.82	2426.86	3.58732	2.9256	7063.45
0.2	0.12	6	1739.26	2083.33	69.4444	57.9754	60.0544	3.58608	13.5216	4.32242
1	0.15	2	77.9959	88.8889	44.4444	38.998	37.6044	3.57334	15.39	1.94193
0.3	0.14	8	1118.86	1360.54	51.0204	41.9574	43.4518	3.56187	14.8344	2.23343
0.4	0.15	10	907.979	1111.11	44.4444	36.3192	37.6044	3.53886	15.39	1.65195
0.3	0.07	15	8962.62	10204.1	204.082	179.252	185.584	3.5325	9.0636	40.0954
0.1	0.05	5	18004	20000	400	360.081	372.76	3.52129	6.81	160.769
0.2	0.05	12	21606	24000	400	360.101	372.76	3.51548	6.81	160.257
0.4	0.14	11	1154.35	1403.06	51.0204	41.9764	43.4518	3.51492	14.8344	2.17692
0.5	0.14	14	1175.6	1428.57	51.0204	41.9858	43.4518	3.49163	14.8344	2.14913
0.1	0.02	14	328322	350000	2500	2345.16	2426.86	3.48377	2.9256	6674.89
0.4	0.13	12	1471.67	1775.15	59.1716	49.0556	50.7624	3.47929	14.2116	2.91312
1	0.13	3	157.772	177.515	59.1716	52.5907	50.7624	3.47656	14.2116	3.34286
1	0.14	3	135.041	153.061	51.0204	45.0136	43.4518	3.46946	14.8344	2.43899
1	0.11	2	149.37	165.289	82.6446	74.6851	72.0955	3.46737	12.7644	6.70608
0.2	0.1	7	2978.86	3500	100	85.1103	88.06	3.46572	11.94	8.70063
0.1	0.04	6	34221.4	37500	625	570.356	590.11	3.46341	5.5824	390.211
0.2	0.04	14	39927.2	43750	625	570.388	590.11	3.4576	5.5824	388.947
0.1	0.11	2	1393.78	1652.89	82.6446	69.689	72.0955	3.45331	12.7644	5.79161
0.4	0.12	13	1886.95	2256.94	69.4444	58.0599	60.0544	3.43541	13.5216	3.9784
0.9	0.13	2	116.812	131.492	59.1716	52.5652	50.7624	3.42972	14.2116	3.25023
0.3	0.15	7	848.346	1037.04	44.4444	36.3577	37.6044	3.42912	15.39	1.55439
0.1	0.03	8	82258.7	88888.9	1111.11	1028.23	1063.47	3.427	4.2876	1241.68
1	0.12	3	186.542	208.333	69.4444	62.1807	60.0544	3.4195	13.5216	4.52103
0.9	0.14	2	99.9756	113.379	51.0204	44.989	43.4518	3.4168	14.8344	2.36293
0.1	0.06	4	9888.42	11111.1	277.778	247.211	255.638	3.4089	7.9704	71.017
1	0.15	3	116.779	133.333	44.4444	38.9262	37.6044	3.39562	15.39	1.74712
0.2	0.07	9	8077.41	9183.67	204.082	179.498	185.584	3.39086	9.0636	37.0457
0.1	0.1	1	851.739	1000	100	85.1739	88.06	3.38846	11.94	8.32948
0.2	0.06	10	12363.1	13888.9	277.778	247.261	255.638	3.38762	7.9704	70.1621
0.4	0.11	14	2440.72	2892.56	82.6446	69.7348	72.0955	3.38528	12.7644	5.57299
0.3	0.09	12	4248.95	4938.27	123.457	106.224	109.817	3.38242	11.0484	12.9092
0.9	0.12	2	138.12	154.321	69.4444	62.1542	60.0544	3.37826	13.5216	4.40886
0.5	0.13	15	1473.11	1775.15	59.1716	49.1037	50.7624	3.37782	14.2116	2.75107
0.1	0.02	13	305190	325000	2500	2347.61	2426.86	3.37569	2.9256	6280.27
0.1	0.08	3	4077.12	4687.5	156.25	135.904	140.485	3.37064	10.0896	20.9841
0.3	0.1	11	3123.61	3666.67	100	85.1893	88.06	3.36976	11.94	8.24079
0.3	0.08	13	5889.5	6770.83	156.25	135.912	140.485	3.365	10.0896	20.9162
0.9	0.15	2	86.4502	98.7654	44.4444	38.9026	37.6044	3.33696	15.39	1.68523
0.6	0.15	15	909.802	1111.11	44.4444	36.3921	37.6044	3.33144	15.39	1.46986
0.4	0.1	15	3195.85	3750	100	85.2225	88.06	3.32946	11.94	8.05115
0.3	0.11	10	2325.82	2754.82	82.6446	69.7745	72.0955	3.32653	12.7644	5.38736
0.2	0.08	8	5438.86	6250	156.25	135.971	140.485	3.31947	10.0896	20.372
0.3	0.07	14	8382.67	9523.81	204.082	179.629	185.584	3.31558	9.0636	35.4708
0.2	0.05	11	19845.7	22000	400	360.832	372.76	3.30581	6.81	142.287
0.1	0.0175	15	461919	489796	3265.31	3079.46	3181.24	3.305	2.5746	10358.4
1	0.11	3	223.67	247.934	82.6446	74.5567	72.0955	3.30105	12.7644	6.05728
0.2	0.04	13	37131.9	40625	625	571.26	590.11	3.29973	5.5824	355.324
0.2	0.15	4	728.147	888.889	44.4444	36.4073	37.6044	3.28808	15.39	1.43305
1	0.1	2	182.103	200	100	91.0516	88.06	3.28564	11.94	8.94985
0.2	0.13	5	1228.82	1479.29	59.1716	49.1526	50.7624	3.27502	14.2116	2.59132
0.9	0.11	2	165.62	183.655	82.6446	74.529	72.0955	3.26515	12.7644	5.92185
0.1	0.02	12	282022	300000	2500	2350.18	2426.86	3.26261	2.9256	5879.41
0.3	0.12	9	1744.92	2083.33	69.4444	58.1641	60.0544	3.25002	13.5216	3.5734
0.2	0.11	6	2095.03	2479.34	82.6446	69.8343	72.0955	3.23801	12.7644	5.11323
0.3	0.06	15	12382	13888.9	277.778	247.64	255.638	3.22943	7.9704	63.958
0.9	0.13	3	174.85	197.239	59.1716	52.455	50.7624	3.22678	14.2116	2.86492
0.1	0.03	7	72121.6	77777.8	1111.11	1030.31	1063.47	3.21868	4.2876	1099.74
0.1	0.0175	14	431512	457143	3265.31	3082.23	3181.24	3.21228	2.5746	9802.95
0.5	0.15	12	874.431	1066.67	44.4444	36.4346	37.6044	3.21073	15.39	1.36847
0.9	0.14	3	149.641	170.068	51.0204	44.8922	43.4518	3.20842	14.8344	2.07455
0.1	0.1	2	1706.51	2000	100	85.3253	88.06	3.20505	11.94	7.47868
0.1	0.09	1	1064.11	1234.57	123.457	106.411	109.817	3.20027	11.0484	11.5971
0.9	0.12	3	206.759	231.481	69.4444	62.0278	60.0544	3.18139	13.5216	3.8941
0.2	0.09	7	3725.4	4320.99	123.457	106.44	109.817	3.17253	11.0484	11.403
0.8	0.13	2	131.06	147.929	59.1716	52.4241	50.7624	3.16987	14.2116	2.7615
0.1	0.04	5	28601.5	31250	625	572.03	590.11	3.16067	5.5824	326.886
0.8	0.14	2	112.159	127.551	51.0204	44.8636	43.4518	3.14678	14.8344	1.99306
1	0.13	4	209.643	236.686	59.1716	52.4107	50.7624	3.14497	14.2116	2.71689
0.1	0.07	3	5397.78	6122.45	204.082	179.926	185.584	3.14486	9.0636	32.0177
0.1	0.02	11	258817	275000	2500	2352.89	2426.86	3.14397	2.9256	5472.16
0.3	0.13	8	1312.51	1577.91	59.1716	49.2192	50.7624	3.1354	14.2116	2.38152
0.2	0.04	12	34330.5	37500	625	572.174	590.11	3.13466	5.5824	321.691
0.1	0.05	4	14457.7	16000	400	361.443	372.76	3.13099	6.81	128.069
0.5	0.14	13	1095.45	1326.53	51.0204	42.1327	43.4518	3.1309	14.8344	1.74011
0.8	0.12	2	154.986	173.611	69.4444	61.9943	60.0544	3.12913	13.5216	3.76314
1	0.1	3	272.7	300	100	90.8999	88.06	3.12422	11.94	8.0651
0.9	0.15	3	129.39	148.148	44.4444	38.817	37.6044	3.12365	15.39	1.47017
1	0.14	4	179.407	204.082	51.0204	44.8518	43.4518	3.12128	14.8344	1.95986
0.1	0.0175	13	401066	424490	3265.31	3085.12	3181.24	3.1155	2.5746	9238.47
0.2	0.06	9	11156.2	12500	277.778	247.915	255.638	3.11496	7.9704	59.6365
1	0.12	4	247.915	277.778	69.4444	61.9788	60.0544	3.10486	13.5216	3.70315
0.3	0.08	12	5450.49	6250	156.25	136.262	140.485	3.09894	10.0896	17.8311
0.2	0.03	15	77365.9	83333.3	1111.11	1031.55	1063.47	3.09491	4.2876	1019.23
0.9	0.1	2	201.936	222.222	100	90.871	88.06	3.09338	11.94	7.90165
0.3	0.07	13	7800.98	8843.54	204.082	180.023	185.584	3.0896	9.0636	30.9356
0.2	0.05	10	18080.2	20000	400	361.603	372.76	3.08541	6.81	124.477
0.4	0.12	12	1747.73	2083.33	69.4444	58.2576	60.0544	3.08423	13.5216	3.22848
0.4	0.13	11	1354.22	1627.22	59.1716	49.2444	50.7624	3.08243	14.2116	2.3041
0.4	0.11	13	2273.19	2685.95	82.6446	69.9444	72.0955	3.07546	12.7644	4.62729
0.9	0.11	3	247.943	275.482	82.6446	74.3829	72.0955	3.07509	12.7644	5.23192
0.3	0.09	11	3906.59	4526.75	123.457	106.543	109.817	3.07227	11.0484	10.7145
0.4	0.14	10	1053.97	1275.51	51.0204	42.1587	43.4518	3.06739	14.8344	1.67229
0.2	0.07	8	7202.98	8163.27	204.082	180.074	185.584	3.05987	9.0636	30.3606
0.4	0.1	14	2990.67	3500	100	85.4476	88.06	3.0573	11.94	6.82457
0.8	0.15	2	96.9759	111.111	44.4444	38.7904	37.6044	3.05723	15.39	1.40638
0.5	0.13	14	1379.21	1656.8	59.1716	49.2574	50.7624	3.05534	14.2116	2.26497
1	0.09	2	226.538	246.914	123.457	113.269	109.817	3.04782	11.0484	11.9179
0.3	0.06	14	11577.8	12963	277.778	248.095	255.638	3.04013	7.9704	56.8881
0.1	0.08	1	1363.42	1562.5	156.25	136.342	140.485	3.03849	10.0896	17.1624
0.4	0.15	9	821.178	1000	44.4444	36.4968	37.6044	3.0349	15.39	1.22687
1	0.15	4	155.12	177.778	44.4444	38.7799	37.6044	3.03112	15.39	1.38172
0.4	0.09	15	3997.04	4629.63	123.457	106.588	109.817	3.02937	11.0484	10.4261
0.8	0.11	2	185.866	206.612	82.6446	74.3463	72.0955	3.02738	12.7644	5.06585
0.1	0.02	10	235574	250000	2500	2355.74	2426.86	3.01913	2.9256	5058.43
0.1	0.0175	12	370578	391837	3265.31	3088.15	3181.24	3.01422	2.5746	8664.61
0.3	0.1	10	2849.54	3333.33	100	85.4862	88.06	3.01072	11.94	6.62422
0.1	0.015	15	632846	666667	4444.44	4218.97	4345.8	3.00626	2.2194	16086.7
1	0.11	4	297.313	330.579	82.6446	74.3282	72.0955	3.00385	12.7644	4.98499
0.1	0.03	6	61951.6	66666.7	1111.11	1032.53	1063.47	2.99692	4.2876	957.531
0.1	0.09	2	2132.44	2469.14	123.457	106.622	109.817	2.99643	11.0484	10.2071
0.5	0.12	15	1749.41	2083.33	69.4444	58.3135	60.0544	2.98546	13.5216	3.03082
0.6	0.15	14	852.007	1037.04	44.4444	36.5146	37.6044	2.98477	15.39	1.18783
0.2	0.03	14	72291.5	77777.8	1111.11	1032.74	1063.47	2.97618	4.2876	944.707
0.3	0.14	7	984.577	1190.48	51.0204	42.1962	43.4518	2.97577	14.8344	1.57668
0.2	0.04	11	31522.5	34375	625	573.136	590.11	2.96159	5.5824	288.115
0.2	0.1	6	2566.22	3000	100	85.5406	88.06	2.94531	11.94	6.34757
0.3	0.05	15	18105.2	20000	400	362.105	372.76	2.94257	6.81	113.533
0.1	0.06	3	7450.33	8333.33	277.778	248.344	255.638	2.93684	7.9704	53.1949
0.8	0.13	3	196.112	221.893	59.1716	52.2965	50.7624	2.93358	14.2116	2.35366
0.1	0.015	14	591125	622222	4444.44	4222.32	4345.8	2.92455	2.2194	15248.3
0.2	0.12	5	1458.72	1736.11	69.4444	58.3487	60.0544	2.92332	13.5216	2.90948
0.2	0.08	7	4777.34	5468.75	156.25	136.495	140.485	2.92288	10.0896	15.9169
0.3	0.11	9	2101.65	2479.34	82.6446	70.0549	72.0955	2.91297	12.7644	4.16437
0.9	0.1	3	302.334	333.333	100	90.7003	88.06	2.91099	11.94	6.97105
0.1	0.0175	11	340048	359184	3265.31	3091.34	3181.24	2.90796	2.5746	8081.1
0.8	0.12	3	231.936	260.417	69.4444	61.8495	60.0544	2.90228	13.5216	3.22219
0.8	0.14	3	167.814	191.327	51.0204	44.7503	43.4518	2.90158	14.8344	1.68601
1	0.12	1	61.8473	69.4444	69.4444	61.8473	60.0544	2.89883	13.5216	3.2143
0.1	0.07	1	1803.63	2040.82	204.082	180.363	185.584	2.89491	9.0636	27.2625
1	0.09	3	339.263	370.37	123.457	113.088	109.817	2.89238	11.0484	10.699
1	0.13	1	52.2728	59.1716	59.1716	52.2728	50.7624	2.8896	14.2116	2.28154
0.1	0.02	9	212288	225000	2500	2358.75	2426.86	2.88734	2.9256	4638.32
0.9	0.13	4	232.278	262.985	59.1716	52.2626	50.7624	2.87049	14.2116	2.25057
0.2	0.14	4	844.805	1020.41	51.0204	42.2402	43.4518	2.86835	14.8344	1.46797
0.8	0.1	2	226.65	250	100	90.6599	88.06	2.86771	11.94	6.7593
0.9	0.09	2	251.239	274.348	123.457	113.057	109.817	2.86629	11.0484	10.5011
0.6	0.14	15	1056.05	1275.51	51.0204	42.242	43.4518	2.86414	14.8344	1.46378
0.7	0.13	2	149.302	169.062	59.1716	52.2556	50.7624	2.85756	14.2116	2.22975
0.3	0.07	12	7217.42	8163.27	204.082	180.436	185.584	2.85359	9.0636	26.5112
0.2	0.05	9	16308.9	18000	400	362.42	372.76	2.85298	6.81	106.911
0.2	0.03	13	67208.6	72222.2	1111.11	1033.98	1063.47	2.8523	4.2876	869.79
1	0.1	4	362.555	400	100	90.6387	88.06	2.84508	11.94	6.64992
0.9	0.12	4	274.723	308.642	69.4444	61.8126	60.0544	2.8444	13.5216	3.09126
1	0.11	1	74.206	82.6446	82.6446	74.206	72.0955	2.84402	12.7644	4.45394
0.3	0.06	13	10771.4	12037	277.778	248.571	255.638	2.84283	7.9704	49.9348
0.1	0.04	4	22952.3	25000	625	573.806	590.11	2.84133	5.5824	265.812
0.1	0.015	13	549357	577778	4444.44	4225.82	4345.8	2.83925	2.2194	14395.6
0.9	0.14	4	198.75	226.757	51.0204	44.7188	43.4518	2.83312	14.8344	1.60513
0.7	0.12	2	176.582	198.413	69.4444	61.8036	60.0544	2.83022	13.5216	3.05963
0.2	0.06	8	9944.43	11111.1	277.778	248.611	255.638	2.82656	7.9704	49.3806
0.7	0.14	2	127.753	145.773	51.0204	44.7135	43.4518	2.82169	14.8344	1.59183
0.1	0.08	2	2732.62	3125	156.25	136.631	140.485	2.82059	10.0896	14.8518
0.3	0.08	11	5009.82	5729.17	156.25	136.631	140.485	2.82048	10.0896	14.8507
1	0.14	1	44.7098	51.0204	51.0204	44.7098	43.4518	2.8137	14.8344	1.58257
0.8	0.11	3	278.177	309.917	82.6446	74.1805	72.0955	2.81061	12.7644	4.34689
0.8	0.15	3	145.084	166.667	44.4444	38.6891	37.6044	2.80353	15.39	1.17649
0.1	0.0175	10	309471	326531	3265.31	3094.71	3181.24	2.79612	2.5746	7487.75
0.5	0.15	11	804.835	977.778	44.4444	36.5834	37.6044	2.791	15.39	1.04253
0.4	0.09	14	3739.54	4320.99	123.457	106.844	109.817	2.78247	11.0484	8.83816
1	0.13	5	261.076	295.858	59.1716	52.2151	50.7624	2.78229	14.2116	2.11056
0.3	0.05	14	16924.8	18666.7	400	362.675	372.76	2.78086	6.81	101.717
0.2	0.04	10	28707.5	31250	625	574.151	590.11	2.77959	5.5824	254.691
0.4	0.08	15	5125.89	5859.37	156.25	136.69	140.485	2.77603	10.0896	14.3987
0.3	0.12	8	1558.21	1851.85	69.4444	58.4327	60.0544	2.77535	13.5216	2.62995
0.4	0.1	13	2784.7	3250	100	85.683	88.06	2.77415	11.94	5.65
1	0.12	5	308.804	347.222	69.4444	61.7609	60.0544	2.76293	13.5216	2.91183
0.3	0.15	6	731.871	888.889	44.4444	36.5935	37.6044	2.76254	15.39	1.02194
0.1	0.03	5	51744.9	55555.6	1111.11	1034.9	1063.47	2.76105	4.2876	816.476
0.1	0.06	1	2487.73	2777.78	277.778	248.773	255.638	2.75935	7.9704	47.1219
0.9	0.11	4	329.512	367.309	82.6446	74.1402	72.0955	2.75781	12.7644	4.18059
1	0.08	2	288.938	312.5	156.25	144.469	140.485	2.75761	10.0896	15.8713
0.5	0.14	12	1014.88	1224.49	51.0204	42.2866	43.4518	2.75562	14.8344	1.35782
0.4	0.11	12	2104.93	2479.34	82.6446	70.1642	72.0955	2.75255	12.7644	3.72995
0.1	0.015	12	507539	533333	4444.44	4229.49	4345.8	2.74997	2.2194	13528
0.1	0.02	8	188957	200000	2500	2361.96	2426.86	2.74777	2.9256	4212.17
0.3	0.09	10	3562.7	4115.23	123.457	106.881	109.817	2.74685	11.0484	8.61926
0.7	0.11	2	211.796	236.128	82.6446	74.1286	72.0955	2.74261	12.7644	4.13334
1	0.14	5	223.375	255.102	51.0204	44.6751	43.4518	2.73806	14.8344	1.49629
0.1	0.05	3	10885.2	12000	400	362.841	372.76	2.73366	6.81	98.3837
0.9	0.15	4	171.821	197.531	44.4444	38.6597	37.6044	2.72953	15.39	1.11351
1	0.1	1	90.5297	100	100	90.5297	88.06	2.72806	11.94	6.09943
0.2	0.03	12	62117	66666.7	1111.11	1035.28	1063.47	2.72272	4.2876	794.554
0.5	0.13	13	1284.87	1538.46	59.1716	49.418	50.7624	2.72039	14.2116	1.80732
0.7	0.15	2	110.445	126.984	44.4444	38.6558	37.6044	2.7199	15.39	1.10544
0.4	0.12	11	1607.81	1909.72	69.4444	58.4657	60.0544	2.71748	13.5216	2.52426
0.9	0.12	1	68.5904	77.1605	69.4444	61.7313	60.0544	2.71645	13.5216	2.812
0.2	0.07	7	6324.15	7142.86	204.082	180.69	185.584	2.70875	9.0636	23.9555
0.9	0.13	1	57.9691	65.7462	59.1716	52.1722	50.7624	2.70233	14.2116	1.98773
0.2	0.09	6	3207.83	3703.7	123.457	106.928	109.817	2.70195	11.0484	8.34706
0.9	0.09	3	376.185	411.523	123.457	112.856	109.817	2.69257	11.0484	9.23377
0.5	0.12	14	1637.52	1944.44	69.4444	58.4829	60.0544	2.68726	13.5216	2.46988
0.1	0.0125	15	917495	960000	6400	6116.64	6280.96	2.68651	1.86	27002.4
1	0.11	5	370.416	413.223	82.6446	74.0832	72.0955	2.68296	12.7644	3.95064
0.1	0.0175	9	278844	293878	3265.31	3098.26	3181.24	2.67806	2.5746	6884.58
0.1	0.07	2	3615.18	4081.63	204.082	180.759	185.584	2.66946	9.0636	23.2834
1	0.15	1	38.6355	44.4444	44.4444	38.6355	37.6044	2.66864	15.39	1.06304
0.9	0.11	1	82.3013	91.8274	82.6446	74.0712	72.0955	2.66719	12.7644	3.90307
0.4	0.13	10	1236.09	1479.29	59.1716	49.4437	50.7624	2.6671	14.2116	1.739
0.8	0.1	3	339.255	375	100	90.4681	88.06	2.66178	11.94	5.79875
0.5	0.11	15	2106.89	2479.34	82.6446	70.2296	72.0955	2.65696	12.7644	3.48186
0.1	0.015	11	465669	488889	4444.44	4233.35	4345.8	2.65629	2.2194	12645
0.3	0.04	15	28742.5	31250	625	574.85	590.11	2.65458	5.5824	232.863
0.8	0.09	2	282.026	308.642	123.457	112.81	109.817	2.65359	11.0484	8.9612
0.3	0.06	12	9962.82	11111.1	277.778	249.071	255.638	2.63668	7.9704	43.128
0.3	0.1	9	2574.02	3000	100	85.8008	88.06	2.63304	11.94	5.10386
1	0.09	4	451.141	493.827	123.457	112.785	109.817	2.63206	11.0484	8.81248
0.2	0.11	5	1756.19	2066.12	82.6446	70.2475	72.0955	2.63077	12.7644	3.41528
1	0.15	5	193.096	222.222	44.4444	38.6191	37.6044	2.62743	15.39	1.0296
0.6	0.15	13	793.921	962.963	44.4444	36.6425	37.6044	2.62516	15.39	0.925302
0.9	0.14	1	49.5799	56.6893	51.0204	44.6219	43.4518	2.6221	14.8344	1.36897
0.1	0.05	1	3632.48	4000	400	363.248	372.76	2.61868	6.81	90.484
0.1	0.0125	14	856917	896000	6400	6120.84	6280.96	2.61604	1.86	25639.6
0.9	0.1	4	401.883	444.444	100	90.4237	88.06	2.61398	11.94	5.58689
0.3	0.05	13	15741.7	17333.3	400	363.271	372.76	2.61224	6.81	90.0505
1	0.08	3	432.747	468.75	156.25	144.249	140.485	2.60941	10.0896	14.1681
0.2	0.05	8	14531.6	16000	400	363.289	372.76	2.60704	6.81	89.7016
0.3	0.07	11	6631.91	7482.99	204.082	180.87	185.584	2.60645	9.0636	22.2246
0.1	0.02	7	165576	175000	2500	2365.37	2426.86	2.59953	2.9256	3780.83
0.4	0.14	9	952.91	1147.96	51.0204	42.3515	43.4518	2.59799	14.8344	1.21064
0.7	0.1	2	258.311	285.714	100	90.4088	88.06	2.59795	11.94	5.51675
0.3	0.13	7	1154.53	1380.67	59.1716	49.4798	50.7624	2.59203	14.2116	1.64489
0.9	0.08	2	320.482	347.222	156.25	144.217	140.485	2.58769	10.0896	13.927
0.2	0.04	9	25885.1	28125	625	575.226	590.11	2.58759	5.5824	221.547
0.2	0.03	11	57016	61111.1	1111.11	1036.65	1063.47	2.5868	4.2876	719.106
0.7	0.13	3	223.321	253.593	59.1716	52.1083	50.7624	2.583	14.2116	1.8116
0.7	0.12	3	264.163	297.619	69.4444	61.638	60.0544	2.56904	13.5216	2.50749
0.4	0.07	15	6785.6	7653.06	204.082	180.949	185.584	2.56154	9.0636	21.484
0.1	0.015	10	423742	444444	4444.44	4237.42	4345.8	2.55769	2.2194	11746.2
0.9	0.1	1	100.413	111.111	100	90.3713	88.06	2.55752	11.94	5.34193
1	0.09	1	112.695	123.457	123.457	112.695	109.817	2.55411	11.0484	8.28492
0.4	0.08	14	4794.52	5468.75	156.25	136.986	140.485	2.55403	10.0896	12.2407
0.1	0.0175	8	248163	261224	3265.31	3102.04	3181.24	2.55302	2.5746	6271.98
0.8	0.13	4	260.451	295.858	59.1716	52.0903	50.7624	2.54921	14.2116	1.76329
1	0.1	5	451.801	500	100	90.3603	88.06	2.54566	11.94	5.29122
0.1	0.0125	13	796280	832000	6400	6125.23	6280.96	2.54247	1.86	24252.4
0.6	0.14	14	988.753	1190.48	51.0204	42.3751	43.4518	2.54087	14.8344	1.15927
0.8	0.12	4	308.098	347.222	69.4444	61.6195	60.0544	2.53991	13.5216	2.44947
0.7	0.14	3	191.064	218.659	51.0204	44.5816	43.4518	2.53414	14.8344	1.27635
0.1	0.06	2	4986.44	5555.56	277.778	249.322	255.638	2.53317	7.9704	39.8888
0.3	0.08	10	4567.36	5208.33	156.25	137.021	140.485	2.52815	10.0896	11.9999
0.4	0.09	13	3481.13	4012.35	123.457	107.112	109.817	2.52548	11.0484	7.31748
0.3	0.04	14	26861.4	29166.7	625	575.601	590.11	2.52068	5.5824	210.513
0.2	0.06	7	8727.35	9722.22	277.778	249.353	255.638	2.52051	7.9704	39.5008
0.1	0.04	3	17268.5	18750	625	575.618	590.11	2.51764	5.5824	210.018
0.2	0.13	4	990.34	1183.43	59.1716	49.517	50.7624	2.51499	14.2116	1.55089
0.1	0.03	4	41496.2	44444.4	1111.11	1037.4	1063.47	2.51271	4.2876	679.485
0.4	0.15	8	733.708	888.889	44.4444	36.6854	37.6044	2.50516	15.39	0.844616
0.7	0.15	15	786.117	952.381	44.4444	36.6854	37.6044	2.50507	15.39	0.844557
0.2	0.08	6	4111.71	4687.5	156.25	137.057	140.485	2.50119	10.0896	11.7516
0.8	0.12	1	76.9925	86.8056	69.4444	61.594	60.0544	2.49947	13.5216	2.37013
0.2	0.02	15	177577	187500	2500	2367.69	2426.86	2.4992	2.9256	3501.48
0.8	0.14	4	222.819	255.102	51.0204	44.5639	43.4518	2.4954	14.8344	1.23665
0.7	0.11	3	316.888	354.191	82.6446	73.9406	72.0955	2.49532	12.7644	3.40423
0.9	0.13	5	289.204	328.731	59.1716	52.0568	50.7624	2.48657	14.2116	1.67555
0.9	0.12	5	342.132	385.802	69.4444	61.5837	60.0544	2.48321	13.5216	2.33861
0.8	0.13	1	65.066	73.9645	59.1716	52.0528	50.7624	2.47909	14.2116	1.66523
0.4	0.1	12	2577.9	3000	100	85.9299	88.06	2.47886	11.94	4.53725
0.3	0.11	8	1876.08	2203.86	82.6446	70.3531	72.0955	2.47677	12.7644	3.03624
0.9	0.15	1	42.8423	49.3827	44.4444	38.5581	37.6044	2.47319	15.39	0.909376
0.6	0.13	2	173.499	197.239	59.1716	52.0496	50.7624	2.47313	14.2116	1.65702
0.8	0.11	4	369.609	413.223	82.6446	73.9218	72.0955	2.47057	12.7644	3.33534
0.6	0.13	15	1238.48	1479.29	59.1716	49.5393	50.7624	2.46879	14.2116	1.49578
0.1	0.0125	12	735580	768000	6400	6129.83	6280.96	2.46546	1.86	22839.7
0.6	0.12	2	205.236	231.481	69.4444	61.5709	60.0544	2.46299	13.5216	2.29972
0.8	0.09	3	422.196	462.963	123.457	112.586	109.817	2.45939	11.0484	7.66696
0.8	0.11	1	92.3897	103.306	82.6446	73.9117	72.0955	2.45723	12.7644	3.29852
0.1	0.04	1	5759.71	6250	625	575.971	590.11	2.45475	5.5824	199.902
0.1	0.015	9	381756	400000	4444.44	4241.73	4345.8	2.45359	2.2194	10831.5
0.2	0.03	10	51905.1	55555.6	1111.11	1038.1	1063.47	2.44381	4.2876	643.596
0.1	0.02	6	142141	150000	2500	2369.01	2426.86	2.44176	2.9256	3346.13
0.3	0.05	12	14555.8	16000	400	363.896	372.76	2.43599	6.81	78.5785
0.9	0.14	5	247.403	283.447	51.0204	44.5325	43.4518	2.42661	14.8344	1.16776
1	0.12	6	369.278	416.667	69.4444	61.5464	60.0544	2.4241	13.5216	2.22589
0.9	0.08	3	479.916	520.833	156.25	143.975	140.485	2.42382	10.0896	12.1779
1	0.13	6	312.133	355.03	59.1716	52.0222	50.7624	2.4218	14.2116	1.58728
0.6	0.14	2	148.433	170.068	51.0204	44.5298	43.4518	2.4208	14.8344	1.16204
0.3	0.06	11	9151.85	10185.2	277.778	249.596	255.638	2.42071	7.9704	36.5056
0.1	0.0175	7	217424	228571	3265.31	3106.06	3181.24	2.42021	2.5746	5651.02
0.7	0.15	3	165.158	190.476	44.4444	38.5369	37.6044	2.41962	15.39	0.86946
0.9	0.11	5	410.462	459.137	82.6446	73.8832	72.0955	2.41959	12.7644	3.19576
1	0.07	2	380.372	408.163	204.082	190.186	185.584	2.41938	9.0636	21.1721
0.9	0.09	4	500.161	548.697	123.457	112.536	109.817	2.41653	11.0484	7.39551
0.4	0.11	11	1935.87	2272.73	82.6446	70.3954	72.0955	2.41512	12.7644	2.89045
0.2	0.02	14	165876	175000	2500	2369.65	2426.86	2.41416	2.9256	3272.66
0.3	0.09	9	3217.15	3703.7	123.457	107.238	109.817	2.40433	11.0484	6.64799
0.7	0.09	2	321.477	352.734	123.457	112.517	109.817	2.39983	11.0484	7.29118
0.1	0.05	2	7280.53	8000	400	364.027	372.76	2.39907	6.81	76.2698
0.6	0.11	2	246.211	275.482	82.6446	73.8634	72.0955	2.39343	12.7644	3.12537
0.8	0.14	1	55.6466	63.7755	51.0204	44.5173	43.4518	2.39327	14.8344	1.13511
0.2	0.1	5	2150.07	2500	100	86.0027	88.06	2.3921	11.94	4.23235
0.9	0.09	1	125.007	137.174	123.457	112.507	109.817	2.39073	11.0484	7.23463
0.8	0.08	2	359.808	390.625	156.25	143.923	140.485	2.38899	10.0896	11.822
0.5	0.1	15	2580.21	3000	100	86.007	88.06	2.38697	11.94	4.21466
0.1	0.0125	11	674814	704000	6400	6134.67	6280.96	2.38463	1.86	21400.6
0.2	0.04	8	23054.7	25000	625	576.367	590.11	2.38435	5.5824	188.86
0.5	0.11	14	1971.7	2314.05	82.6446	70.4179	72.0955	2.38242	12.7644	2.8145
0.3	0.04	13	24976.7	27083.3	625	576.386	590.11	2.38102	5.5824	188.344
0.2	0.15	3	550.96	666.667	44.4444	36.7307	37.6044	2.37886	15.39	0.763479
0.5	0.12	13	1525.16	1805.56	69.4444	58.6599	60.0544	2.37734	13.5216	1.94476
0.4	0.06	15	9363.89	10416.7	277.778	249.704	255.638	2.37646	7.9704	35.2137
0.8	0.15	4	192.598	222.222	44.4444	38.5195	37.6044	2.37564	15.39	0.83738
0.5	0.13	12	1190.07	1420.12	59.1716	49.5863	50.7624	2.37171	14.2116	1.38307
1	0.08	4	575.574	625	156.25	143.894	140.485	2.36883	10.0896	11.6185
1	0.11	6	443.056	495.868	82.6446	73.8426	72.0955	2.36597	12.7644	3.05235
0.7	0.1	3	386.542	428.571	100	90.1932	88.06	2.36517	11.94	4.55064
0.5	0.14	11	933.862	1122.45	51.0204	42.4483	43.4518	2.36424	14.8344	1.00717
0.4	0.07	14	6345.44	7142.86	204.082	181.298	185.584	2.36421	9.0636	18.3722
1	0.14	6	267.002	306.122	51.0204	44.5003	43.4518	2.35597	14.8344	1.09917
0.8	0.1	1	112.73	125	100	90.1843	88.06	2.35547	11.94	4.51249
0.3	0.14	6	849.038	1020.41	51.0204	42.4519	43.4518	2.35545	14.8344	0.999869
1	0.09	5	562.325	617.284	123.457	112.465	109.817	2.35467	11.0484	7.01287
0.5	0.15	10	734.803	888.889	44.4444	36.7402	37.6044	2.35243	15.39	0.746994
0.3	0.07	10	6044.3	6802.72	204.082	181.329	185.584	2.34688	9.0636	18.11
0.2	0.05	7	12747.5	14000	400	364.216	372.76	2.34598	6.81	73.007
0.8	0.1	4	450.871	500	100	90.1742	88.06	2.34454	11.94	4.46972
0.1	0.015	8	339704	355556	4444.44	4246.3	4345.8	2.34333	2.2194	9901.2
0.3	0.03	15	51957.9	55555.6	1111.11	1039.16	1063.47	2.3396	4.2876	591.082
0.1	0.01	15	1.44378e+06	1.5e+06	10000	9625.23	9850.36	2.33901	1.4964	50685.6
0.2	0.07	6	5440.48	6122.45	204.082	181.349	185.584	2.3353	9.0636	17.9357
0.4	0.12	10	1467.13	1736.11	69.4444	58.6851	60.0544	2.33339	13.5216	1.87513
0.2	0.0175	15	233166	244898	3265.31	3108.88	3181.24	2.32735	2.5746	5235.17
1	0.08	1	143.83	156.25	156.25	143.83	140.485	2.32579	10.0896	11.1902
0.2	0.02	13	154161	162500	2500	2371.71	2426.86	2.32539	2.9256	3041.67
0.4	0.08	13	4462.11	5078.12	156.25	137.296	140.485	2.32284	10.0896	10.1707
0.6	0.15	2	128.303	148.148	44.4444	38.491	37.6044	2.30316	15.39	0.785897
0.9	0.15	5	213.833	246.914	44.4444	38.4899	37.6044	2.30043	15.39	0.783989
0.1	0.0125	10	613977	640000	6400	6139.77	6280.96	2.29956	1.86	19933.9
0.9	0.1	5	500.735	555.556	100	90.1322	88.06	2.29909	11.94	4.29408
0.2	0.03	9	46783.5	50000	1111.11	1039.63	1063.47	2.2929	4.2876	568.24
0.1	0.01	14	1.34831e+06	1400000	10000	9630.77	9850.36	2.2801	1.4964	48220.4
1	0.07	3	569.743	612.245	204.082	189.914	185.584	2.27987	9.0636	18.7471
0.1	0.0175	6	186621	195918	3265.31	3110.36	3181.24	2.27888	2.5746	5024.17
0.1	0.02	5	118645	125000	2500	2372.9	2426.86	2.27411	2.9256	2911.94
0.3	0.12	7	1370.12	1620.37	69.4444	58.7195	60.0544	2.27341	13.5216	1.78206
0.6	0.1	2	300.345	333.333	100	90.1034	88.06	2.26782	11.94	4.17543
0.1	0.03	3	31198.4	33333.3	1111.11	1039.95	1063.47	2.26223	4.2876	553.47
0.9	0.07	2	421.955	453.515	204.082	189.88	185.584	2.26213	9.0636	18.4498
0.4	0.09	12	3221.78	3703.7	123.457	107.393	109.817	2.25733	11.0484	5.87677
0.6	0.15	12	735.53	888.889	44.4444	36.7765	37.6044	2.25131	15.39	0.685508
0.3	0.05	11	13366.9	14666.7	400	364.553	372.76	2.25125	6.81	67.3551
0.2	0.0175	14	217784	228571	3265.31	3111.2	3181.24	2.25102	2.5746	4904.74
1	0.1	6	540.526	600	100	90.0877	88.06	2.25082	11.94	4.11161
0.1	0.04	2	11542.5	12500	625	577.126	590.11	2.24976	5.5824	168.583
0.1	0.03	1	10401.7	11111.1	1111.11	1040.17	1063.47	2.24018	4.2876	542.967
0.8	0.15	1	48.0823	55.5556	44.4444	38.4658	37.6044	2.23934	15.39	0.741979
0.7	0.12	1	87.7545	99.2063	69.4444	61.4282	60.0544	2.23632	13.5216	1.88714
0.3	0.04	12	23088.4	25000	625	577.21	590.11	2.23497	5.5824	166.421
0.3	0.1	8	2296.94	2666.67	100	86.1354	88.06	2.23442	11.94	3.7042
0.3	0.03	14	48544.1	51851.9	1111.11	1040.23	1063.47	2.23411	4.2876	540.094
0.2	0.02	12	142432	150000	2500	2373.86	2426.86	2.23249	2.9256	2808.59
0.4	0.13	9	1117.23	1331.36	59.1716	49.6545	50.7624	2.23113	14.2116	1.22735
0.1	0.015	7	297581	311111	4444.44	4251.16	4345.8	2.22622	2.2194	8956.76
1	0.15	6	230.758	266.667	44.4444	38.4597	37.6044	2.22373	15.39	0.731436
0.2	0.12	4	1174.96	1388.89	69.4444	58.7481	60.0544	2.22363	13.5216	1.70652
0.3	0.08	9	4123.01	4687.5	156.25	137.434	140.485	2.2203	10.0896	9.31128
0.1	0.01	13	1.25275e+06	1300000	10000	9636.56	9850.36	2.2186	1.4964	45709
0.1	0.0125	9	553065	576000	6400	6145.17	6280.96	2.20973	1.86	18439.4
0.4	0.05	15	13676.4	15000	400	364.704	372.76	2.20892	6.81	64.8994
0.7	0.13	1	74.1548	84.5309	59.1716	51.9084	50.7624	2.20778	14.2116	1.31337
0.8	0.08	3	538.711	585.938	156.25	143.656	140.485	2.20758	10.0896	10.0573
0.6	0.14	13	921.142	1105.44	51.0204	42.5143	43.4518	2.2053	14.8344	0.879034
0.4	0.06	14	8754.4	9722.22	277.778	250.126	255.638	2.20376	7.9704	30.384
0.7	0.11	1	105.314	118.064	82.6446	73.7197	72.0955	2.20318	12.7644	2.63795
0.2	0.09	5	2686.28	3086.42	123.457	107.451	109.817	2.20157	11.0484	5.59612
0.8	0.09	1	140.355	154.321	123.457	112.284	109.817	2.19762	11.0484	6.08894
0.2	0.06	6	7504.42	8333.33	277.778	250.147	255.638	2.19493	7.9704	30.1462
0.3	0.06	10	8338.34	9259.26	277.778	250.15	255.638	2.19377	7.9704	30.1151
0.1	0.009	15	1.7877e+06	1.85185e+06	12345.7	11918	12179	2.19003	1.34978	68125.6
0.7	0.09	3	481.143	529.101	123.457	112.267	109.817	2.18232	11.0484	6.00262
0.7	0.15	14	736.047	888.889	44.4444	36.8024	37.6044	2.17943	15.39	0.643332
0.7	0.12	4	350.807	396.825	69.4444	61.3912	60.0544	2.17736	13.5216	1.78678
0.2	0.0175	13	202386	212245	3265.31	3113.63	3181.24	2.17134	2.5746	4570.76
0.9	0.08	1	159.558	173.611	156.25	143.602	140.485	2.1706	10.0896	9.71581
0.4	0.1	11	2370.21	2750	100	86.1896	88.06	2.17011	11.94	3.49844
0.5	0.09	15	3224.54	3703.7	123.457	107.485	109.817	2.1697	11.0484	5.43866
0.9	0.08	4	638.225	694.444	156.25	143.601	140.485	2.16959	10.0896	9.70657
0.2	0.04	7	20215.5	21875	625	577.585	590.11	2.16858	5.5824	156.885
0.6	0.13	14	1159.32	1380.67	59.1716	49.6851	50.7624	2.16818	14.2116	1.16049
0.7	0.13	4	296.493	338.123	59.1716	51.8863	50.7624	2.16614	14.2116	1.26322
0.8	0.09	4	561.238	617.284	123.457	112.248	109.817	2.16556	11.0484	5.90874
0.6	0.12	3	306.907	347.222	69.4444	61.3813	60.0544	2.16167	13.5216	1.76057
0.4	0.07	13	5904.05	6632.65	204.082	181.663	185.584	2.15863	9.0636	15.3776
0.8	0.12	5	383.614	434.028	69.4444	61.3782	60.0544	2.15676	13.5216	1.7524
0.1	0.01	12	1.15712e+06	1200000	10000	9642.64	9850.36	2.15421	1.4964	43148.8
0.6	0.13	3	259.399	295.858	59.1716	51.8797	50.7624	2.15372	14.2116	1.24846
0.7	0.08	2	410.215	446.429	156.25	143.575	140.485	2.15239	10.0896	9.54994
0.2	0.015	15	319101	333333	4444.44	4254.69	4345.8	2.14159	2.2194	8302.48
0.8	0.13	5	324.206	369.822	59.1716	51.873	50.7624	2.14105	14.2116	1.23349
0.6	0.12	15	1469.89	1736.11	69.4444	58.7957	60.0544	2.14084	13.5216	1.58438
0.1	0.009	14	1.66941e+06	1.7284e+06	12345.7	11924.3	12179	2.13588	1.34978	64866.8
0.5	0.1	14	2414.12	2800	100	86.2187	88.06	2.13559	11.94	3.39031
0.2	0.02	11	130687	137500	2500	2376.13	2426.86	2.135	2.9256	2573.58
0.2	0.03	8	41650.4	44444.4	1111.11	1041.26	1063.47	2.13314	4.2876	493.35
0.7	0.11	4	420.936	472.255	82.6446	73.6639	72.0955	2.12903	12.7644	2.45964
0.1	0.0175	5	155746	163265	3265.31	3114.93	3181.24	2.12874	2.5746	4396.85
0.9	0.12	6	409.065	462.963	69.4444	61.3598	60.0544	2.12738	13.5216	1.70396
0.9	0.09	5	623.342	685.871	123.457	112.202	109.817	2.12545	11.0484	5.68722
0.3	0.03	13	45125.3	48148.1	1111.11	1041.35	1063.47	2.12403	4.2876	489.233
0.1	0.0125	8	492071	512000	6400	6150.89	6280.96	2.11459	1.86	16917.2
0.7	0.14	1	63.415	72.8863	51.0204	44.3905	43.4518	2.11459	14.8344	0.881115
1	0.08	5	717.596	781.25	156.25	143.519	140.485	2.11417	10.0896	9.20662
0.8	0.11	5	460.322	516.529	82.6446	73.6515	72.0955	2.11259	12.7644	2.421
0.7	0.1	1	128.514	142.857	100	89.9596	88.06	2.11156	11.94	3.6083
0.6	0.11	3	368.25	413.223	82.6446	73.6499	72.0955	2.11054	12.7644	2.41618
0.9	0.07	3	631.946	680.272	204.082	189.584	185.584	2.10945	9.0636	15.9933
0.9	0.13	6	345.701	394.477	59.1716	51.8551	50.7624	2.10735	14.2116	1.19415
0.4	0.14	8	851.128	1020.41	51.0204	42.5564	43.4518	2.10415	14.8344	0.801831
0.1	0.015	6	255381	266667	4444.44	4256.35	4345.8	2.10161	2.2194	8001.67
0.1	0.02	4	95079.6	100000	2500	2376.99	2426.86	2.09798	2.9256	2486.91
1	0.12	7	429.387	486.111	69.4444	61.341	60.0544	2.09741	13.5216	1.65526
0.5	0.11	13	1835.98	2148.76	82.6446	70.6148	72.0955	2.09692	12.7644	2.19259
0.7	0.14	4	253.602	291.545	51.0204	44.3804	43.4518	2.09219	14.8344	0.862152
0.7	0.14	15	912.047	1093.29	51.0204	42.5622	43.4518	2.0902	14.8344	0.791451
0.6	0.09	2	373.87	411.523	123.457	112.161	109.817	2.08992	11.0484	5.4947
0.2	0.0175	12	186970	195918	3265.31	3116.17	3181.24	2.08794	2.5746	4233.31
0.9	0.11	6	490.883	550.964	82.6446	73.6325	72.0955	2.08728	12.7644	2.36211
0.1	0.01	11	1.06139e+06	1100000	10000	9649.02	9850.36	2.08663	1.4964	40537.6
0.6	0.14	3	221.882	255.102	51.0204	44.3764	43.4518	2.08349	14.8344	0.854848
1	0.09	6	672.913	740.741	123.457	112.152	109.817	2.08239	11.0484	5.45431
0.3	0.04	11	21196.1	22916.7	625	578.075	590.11	2.08183	5.5824	144.83
0.4	0.08	12	4128.61	4687.5	156.25	137.62	140.485	2.08149	10.0896	8.20569
0.1	0.009	13	1.55102e+06	1.60494e+06	12345.7	11931	12179	2.07933	1.34978	61545.4
0.8	0.07	2	473.81	510.204	204.082	189.524	185.584	2.0786	9.0636	15.5192
0.2	0.015	14	298025	311111	4444.44	4257.5	4345.8	2.07416	2.2194	7798.19
1	0.13	7	362.861	414.201	59.1716	51.8372	50.7624	2.07353	14.2116	1.15533
0.3	0.07	9	5454.44	6122.45	204.082	181.815	185.584	2.0734	9.0636	14.211
0.2	0.05	6	10956.2	12000	400	365.207	372.76	2.06822	6.81	57.052
0.8	0.14	5	277.293	318.878	51.0204	44.3668	43.4518	2.06227	14.8344	0.837161
0.4	0.11	10	1765.98	2066.12	82.6446	70.6393	72.0955	2.0615	12.7644	2.12061
0.4	0.05	14	12783.1	14000	400	365.233	372.76	2.06096	6.81	56.6603
1	0.11	7	515.289	578.512	82.6446	73.6127	72.0955	2.06096	12.7644	2.30167
1	0.07	4	757.953	816.327	204.082	189.488	185.584	2.06013	9.0636	15.2389
0.1	0.03	2	20840.3	22222.2	1111.11	1042.02	1063.47	2.05904	4.2876	460.34
0.3	0.15	5	614.104	740.741	44.4444	36.8463	37.6044	2.05772	15.39	0.574855
0.3	0.05	10	12174.9	13333.3	400	365.247	372.76	2.05706	6.81	56.4505
0.5	0.12	12	1412.29	1666.67	69.4444	58.8455	60.0544	2.05451	13.5216	1.46164
0.2	0.08	5	3441.48	3906.25	156.25	137.659	140.485	2.05274	10.0896	7.98506
1	0.07	1	189.464	204.082	204.082	189.464	185.584	2.04737	9.0636	15.0467
0.4	0.04	15	21686.1	23437.5	625	578.297	590.11	2.04278	5.5824	139.555
0.3	0.09	8	2869.83	3292.18	123.457	107.619	109.817	2.04263	11.0484	4.83229
1	0.06	2	521.915	555.556	277.778	260.957	255.638	2.03853	7.9704	28.2991
0.1	0.008	15	2.26941e+06	2343750	15625	15129.4	15437.1	2.03401	1.2025	94699.7
0.2	0.02	10	118926	125000	2500	2378.52	2426.86	2.03242	2.9256	2336.9
0.2	0.14	3	638.835	765.306	51.0204	42.589	43.4518	2.02601	14.8344	0.744521
0.7	0.1	4	513.598	571.429	100	89.8797	88.06	2.02461	11.94	3.31137
0.9	0.14	6	295.663	340.136	51.0204	44.3495	43.4518	2.024	14.8344	0.805747
0.4	0.06	13	8143.43	9027.78	277.778	250.567	255.638	2.02375	7.9704	25.7134
0.1	0.009	12	1.43255e+06	1.48148e+06	12345.7	11937.9	12179	2.02012	1.34978	58158.1
0.3	0.13	6	995.18	1183.43	59.1716	49.759	50.7624	2.01648	14.2116	1.00678
0.1	0.01	10	965575	1e+06	10000	9655.75	9850.36	2.01549	1.4964	37873.3
0.3	0.11	7	1649	1928.37	82.6446	70.6714	72.0955	2.0152	12.7644	2.02826
0.1	0.0125	7	430989	448000	6400	6156.99	6280.96	2.01354	1.86	15369.4
0.8	0.1	5	561.676	625	100	89.8682	88.06	2.01202	11.94	3.26945
0.3	0.03	12	41701.1	44444.4	1111.11	1042.53	1063.47	2.00887	4.2876	438.609
0.5	0.13	11	1094.79	1301.78	59.1716	49.7632	50.7624	2.00781	14.2116	0.998301
0.6	0.1	3	449.303	500	100	89.8606	88.06	2.00379	11.94	3.24221
0.2	0.015	13	276928	288889	4444.44	4260.44	4345.8	2.00376	2.2194	7287.85
0.2	0.0175	11	171537	179592	3265.31	3118.85	3181.24	2.00043	2.5746	3892.54
0.5	0.08	15	4131.96	4687.5	156.25	137.732	140.485	1.99872	10.0896	7.57838
0.5	0.12	2	245.113	277.778	69.4444	61.2784	60.0544	1.99732	13.5216	1.49799
0.9	0.1	6	598.99	666.667	100	89.8485	88.06	1.99053	11.94	3.1986
0.2	0.11	4	1413.78	1652.89	82.6446	70.6891	72.0955	1.98964	12.7644	1.97813
0.8	0.08	1	179.167	195.312	156.25	143.334	140.485	1.98761	10.0896	8.11632
1	0.14	7	310.326	357.143	51.0204	44.3323	43.4518	1.98613	14.8344	0.775277
0.1	0.008	14	2.11914e+06	2187500	15625	15136.7	15437.1	1.98469	1.2025	90250.1
0.5	0.13	2	207.161	236.686	59.1716	51.7902	50.7624	1.98465	14.2116	1.05649
0.4	0.09	11	2961.42	3395.06	123.457	107.688	109.817	1.9768	11.0484	4.5317
0.1	0.0175	4	124790	130612	3265.31	3119.74	3181.24	1.9711	2.5746	3781.44
0.1	0.015	5	213094	222222	4444.44	4261.88	4345.8	1.96927	2.2194	7043.9
1	0.1	7	628.793	700	100	89.8275	88.06	1.96767	11.94	3.1241
0.7	0.09	1	160.026	176.367	123.457	112.018	109.817	1.96507	11.0484	4.84544
0.2	0.03	7	36504.7	38888.9	1111.11	1042.99	1063.47	1.96348	4.2876	419.385
0.1	0.009	11	1.31397e+06	1.35802e+06	12345.7	11945.2	12179	1.95798	1.34978	54701.7
0.5	0.14	10	852.373	1020.41	51.0204	42.6186	43.4518	1.95499	14.8344	0.694204
0.3	0.06	9	7522.11	8333.33	277.778	250.737	255.638	1.95456	7.9704	24.018
0.7	0.15	1	54.7913	63.4921	44.4444	38.3539	37.6044	1.95401	15.39	0.56166
0.3	0.02	15	119019	125000	2500	2380.37	2426.86	1.95292	2.9256	2161.02
0.7	0.15	4	219.162	253.968	44.4444	38.3533	37.6044	1.95255	15.39	0.560803
0.5	0.11	2	294.122	330.579	82.6446	73.5305	72.0955	1.95158	12.7644	2.05925
0.7	0.08	3	614.059	669.643	156.25	143.28	140.485	1.95106	10.0896	7.81472
0.6	0.15	3	191.758	222.222	44.4444	38.3515	37.6044	1.94804	15.39	0.558166
0.4	0.15	7	645.511	777.778	44.4444	36.8863	37.6044	1.94678	15.39	0.515661
0.4	0.07	12	5461.37	6122.45	204.082	182.046	185.584	1.94391	9.0636	12.5231
0.5	0.09	14	3016.32	3456.79	123.457	107.726	109.817	1.94113	11.0484	4.37268
0.1	0.01	9	869658	900000	10000	9662.86	9850.36	1.94037	1.4964	35154.5
0.2	0.04	6	17366.6	18750	625	578.885	590.11	1.93899	5.5824	125.99
0.2	0.07	5	4551.4	5102.04	204.082	182.056	185.584	1.93813	9.0636	12.4502
0.2	0.0125	15	462116	480000	6400	6161.55	6280.96	1.93803	1.86	14259.4
0.8	0.08	4	716.306	781.25	156.25	143.261	140.485	1.93791	10.0896	7.70768
0.1	0.008	13	1.96876e+06	2031250	15625	15144.3	15437.1	1.93318	1.2025	85713.2
0.2	0.015	12	255811	266667	4444.44	4263.52	4345.8	1.93007	2.2194	6771.47
0.4	0.12	9	1325.64	1562.5	69.4444	58.9174	60.0544	1.92994	13.5216	1.29293
0.1	0.02	1	23809.7	25000	2500	2380.97	2426.86	1.9274	2.9256	2105.96
0.2	0.02	9	107147	112500	2500	2381.05	2426.86	1.92412	2.9256	2098.94
0.1	0.02	3	71433.3	75000	2500	2381.11	2426.86	1.92138	2.9256	2093.09
0.3	0.04	10	19299.6	20833.3	625	578.989	590.11	1.92078	5.5824	123.679
0.4	0.04	14	20264.8	21875	625	578.994	590.11	1.91992	5.5824	123.57
0.8	0.15	5	239.622	277.778	44.4444	38.3396	37.6044	1.91746	15.39	0.540439
0.8	0.07	3	709.502	765.306	204.082	189.201	185.584	1.91121	9.0636	13.0755
0.5	0.14	2	177.192	204.082	51.0204	44.2981	43.4518	1.91038	14.8344	0.716162
1	0.06	3	781.842	833.333	277.778	260.614	255.638	1.90938	7.9704	24.7617
0.6	0.12	1	102.039	115.741	69.4444	61.2234	60.0544	1.90933	13.5216	1.36646
0.2	0.0175	10	156083	163265	3265.31	3121.67	3181.24	1.90832	2.5746	3548.75
0.4	0.05	13	11888	13000	400	365.786	372.76	1.90668	6.81	48.6416
0.1	0.0125	6	369809	384000	6400	6163.48	6280.96	1.90603	1.86	13801.1
0.9	0.08	5	795.613	868.056	156.25	143.21	140.485	1.90297	10.0896	7.42699
0.9	0.07	1	210.202	226.757	204.082	189.182	185.584	1.90157	9.0636	12.9415
0.9	0.06	2	579.058	617.284	277.778	260.576	255.638	1.89518	7.9704	24.3877
0.3	0.08	8	3676.59	4166.67	156.25	137.872	140.485	1.89503	10.0896	6.82634
0.5	0.15	9	664.305	800	44.4444	36.9058	37.6044	1.89293	15.39	0.488045
0.1	0.009	10	1.19528e+06	1.23457e+06	12345.7	11952.8	12179	1.89256	1.34978	51173
0.6	0.11	1	122.472	137.741	82.6446	73.4831	72.0955	1.88826	12.7644	1.92529
0.3	0.03	11	38271.4	40740.7	1111.11	1043.76	1063.47	1.88807	4.2876	388.365
0.2	0.0125	14	431555	448000	6400	6165.07	6280.96	1.87973	1.86	13429.8
0.1	0.008	12	1.81828e+06	1875000	15625	15152.4	15437.1	1.87926	1.2025	81084
0.9	0.07	4	840.607	907.029	204.082	189.137	185.584	1.87805	9.0636	12.6173
0.3	0.02	14	111167	116667	2500	2382.15	2426.86	1.877	2.9256	1999.25
0.6	0.11	15	1769.21	2066.12	82.6446	70.7682	72.0955	1.87559	12.7644	1.76178
0.9	0.15	6	255.485	296.296	44.4444	38.3227	37.6044	1.87434	15.39	0.515953
0.5	0.1	13	2247.44	2600	100	86.4401	88.06	1.87405	11.94	2.62418
0.6	0.13	1	86.216	98.6193	59.1716	51.7296	50.7624	1.86984	14.2116	0.935595
0.1	0.007	15	2.97335e+06	3.06122e+06	20408.2	19822.3	20193	1.86969	1.05454	137356
0.7	0.09	4	639.47	705.467	123.457	111.907	109.817	1.86799	11.0484	4.36986
0.2	0.15	1	184.575	222.222	44.4444	36.9151	37.6044	1.86743	15.39	0.475221
0.5	0.07	15	5465.51	6122.45	204.082	182.184	185.584	1.86668	9.0636	11.5654
1	0.08	6	858.929	937.5	156.25	143.155	140.485	1.865	10.0896	7.12801
0.6	0.08	2	477.178	520.833	156.25	143.153	140.485	1.86405	10.0896	7.12066
0.6	0.12	14	1375.65	1620.37	69.4444	58.9565	60.0544	1.8623	13.5216	1.20549
0.6	0.15	11	676.814	814.815	44.4444	36.9171	37.6044	1.86175	15.39	0.472388
0.1	0.01	8	773633	800000	10000	9670.41	9850.36	1.8608	1.4964	32381
0.7	0.07	2	540.294	583.09	204.082	189.103	185.584	1.86052	9.0636	12.3784
0.8	0.09	5	699.355	771.605	123.457	111.897	109.817	1.85891	11.0484	4.32664
0.6	0.14	12	853.2	1020.41	51.0204	42.66	43.4518	1.85621	14.8344	0.627041
0.6	0.13	13	1079.81	1282.05	59.1716	49.8374	50.7624	1.85595	14.2116	0.855545
0.4	0.03	15	39154.3	41666.7	1111.11	1044.11	1063.47	1.85391	4.2876	374.691
0.2	0.015	11	234671	244444	4444.44	4266.75	4345.8	1.85274	2.2194	6249.17
0.3	0.05	9	10979.4	12000	400	365.981	372.76	1.85229	6.81	45.955
0.5	0.1	2	358.883	400	100	89.7207	88.06	1.85098	11.94	2.75797
0.2	0.06	5	6274.94	6944.44	277.778	250.998	255.638	1.8487	7.9704	21.5314
0.4	0.1	10	2161.59	2500	100	86.4636	88.06	1.84637	11.94	2.54861
0.6	0.09	3	559.407	617.284	123.457	111.881	109.817	1.84532	11.0484	4.26243
0.7	0.15	13	685.739	825.397	44.4444	36.9244	37.6044	1.84163	15.39	0.462414
0.9	0.09	6	745.843	823.045	123.457	111.876	109.817	1.84101	11.0484	4.2422
0.3	0.0175	15	156194	163265	3265.31	3123.89	3181.24	1.83579	2.5746	3288.8
0.4	0.06	12	7530.89	8333.33	277.778	251.03	255.638	1.83566	7.9704	21.2341
1	0.15	7	268.144	311.111	44.4444	38.3063	37.6044	1.83221	15.39	0.492593
0.1	0.015	4	170708	177778	4444.44	4267.69	4345.8	1.83042	2.2194	6102.23
1	0.07	5	945.211	1020.41	204.082	189.042	185.584	1.82907	9.0636	11.9558
0.4	0.08	11	3793.95	4296.88	156.25	137.962	140.485	1.82888	10.0896	6.36631
0.8	0.15	15	692.428	833.333	44.4444	36.9295	37.6044	1.82765	15.39	0.455548
0.1	0.007	14	2.77634e+06	2.85714e+06	20408.2	19831	20193	1.8253	1.05454	131026
0.1	0.0175	1	31242.5	32653.1	3265.31	3124.25	3181.24	1.82404	2.5746	3247.59
0.1	0.009	9	1.07648e+06	1.11111e+06	12345.7	11960.9	12179	1.82348	1.34978	47570
0.1	0.008	11	1.66769e+06	1718750	15625	15160.8	15437.1	1.82266	1.2025	76357.9
1	0.09	7	782.979	864.198	123.457	111.854	109.817	1.82144	11.0484	4.15081
0.2	0.0125	13	400969	416000	6400	6168.76	6280.96	1.81886	1.86	12589.1
0.1	0.0175	3	93737.4	97959.2	3265.31	3124.58	3181.24	1.81331	2.5746	3210.16
0.3	0.1	7	2018.16	2333.33	100	86.4924	88.06	1.81237	11.94	2.45726
0.2	0.0175	9	140609	146939	3265.31	3124.65	3181.24	1.81108	2.5746	3202.41
0.6	0.1	1	149.472	166.667	100	89.6833	88.06	1.81	11.94	2.63498
0.2	0.02	8	95349.1	100000	2500	2383.73	2426.86	1.80944	2.9256	1860.37
0.2	0.1	4	1729.92	2000	100	86.4961	88.06	1.80807	11.94	2.44582
0.5	0.11	12	1699.71	1983.47	82.6446	70.8212	72.0955	1.79936	12.7644	1.62391
0.3	0.02	13	103307	108333	2500	2384	2426.86	1.79775	2.9256	1836.84
0.5	0.08	14	3864.3	4375	156.25	138.011	140.485	1.79275	10.0896	6.12158
0.1	0.0125	5	308520	320000	6400	6170.39	6280.96	1.79189	1.86	12225
0.4	0.04	13	18841	20312.5	625	579.723	590.11	1.79176	5.5824	107.894
0.7	0.14	14	853.788	1020.41	51.0204	42.6894	43.4518	1.78598	14.8344	0.581292
0.9	0.12	7	475.581	540.123	69.4444	61.1462	60.0544	1.78541	13.5216	1.19183
1	0.12	8	489.168	555.556	69.4444	61.146	60.0544	1.78523	13.5216	1.19158
0.3	0.07	8	4862.16	5442.18	204.082	182.331	185.584	1.78431	9.0636	10.5843
0.2	0.03	6	31345.3	33333.3	1111.11	1044.84	1063.47	1.78297	4.2876	347.046
0.8	0.12	6	458.578	520.833	69.4444	61.1437	60.0544	1.78149	13.5216	1.18651
0.1	0.02	2	47687.7	50000	2500	2384.38	2426.86	1.78149	2.9256	1804.34
0.1	0.007	13	2.5792e+06	2.65306e+06	20408.2	19840	20193	1.77895	1.05454	124570
0.1	0.01	7	677491	700000	10000	9678.44	9850.36	1.77629	1.4964	29555.6
0.2	0.05	5	9156.66	10000	400	366.266	372.76	1.7729	6.81	42.1659
0.4	0.13	8	997.569	1183.43	59.1716	49.8785	50.7624	1.77211	14.2116	0.781282
0.5	0.15	2	153.131	177.778	44.4444	38.2826	37.6044	1.77152	15.39	0.459937
0.2	0.015	10	213508	222222	4444.44	4270.17	4345.8	1.77134	2.2194	5721.25
1	0.11	8	587.156	661.157	82.6446	73.3946	72.0955	1.76991	12.7644	1.68745
0.7	0.12	5	436.684	496.032	69.4444	61.1358	60.0544	1.76871	13.5216	1.16924
0.9	0.11	7	570.838	642.792	82.6446	73.3935	72.0955	1.76847	12.7644	1.68465
0.7	0.08	1	204.305	223.214	156.25	143.013	140.485	1.76784	10.0896	6.39203
0.3	0.0175	14	145879	152381	3265.31	3125.98	3181.24	1.76757	2.5746	3053
0.6	0.14	1	73.7222	85.034	51.0204	44.2333	43.4518	1.7667	14.8344	0.610696
0.5	0.06	15	7536.14	8333.33	277.778	251.205	255.638	1.76472	7.9704	19.6521
0.1	0.008	10	1.51697e+06	1562500	15625	15169.7	15437.1	1.76307	1.2025	71530.3
0.8	0.11	6	550.419	619.835	82.6446	73.3892	72.0955	1.76276	12.7644	1.6736
0.3	0.03	10	34835.6	37037	1111.11	1045.07	1063.47	1.76099	4.2876	338.689
0.4	0.03	14	36578.9	38888.9	1111.11	1045.11	1063.47	1.75682	4.2876	337.117
0.9	0.06	3	867.35	925.926	277.778	260.205	255.638	1.75526	7.9704	20.8599
0.2	0.0125	12	370357	384000	6400	6172.62	6280.96	1.75514	1.86	11737.1
0.3	0.04	9	17398.7	18750	625	579.956	590.11	1.75089	5.5824	103.112
0.1	0.009	8	957563	987654	12345.7	11969.5	12179	1.75031	1.34978	43891.9
0.7	0.11	5	524.131	590.319	82.6446	73.3783	72.0955	1.74812	12.7644	1.64543
0.7	0.13	15	1069.1	1267.96	59.1716	49.8913	50.7624	1.74597	14.2116	0.758793
0.4	0.05	12	10991	12000	400	366.365	372.76	1.74541	6.81	40.8904
0.9	0.13	7	401.819	460.224	59.1716	51.6625	50.7624	1.74225	14.2116	0.810165
0.3	0.12	6	1180.53	1388.89	69.4444	59.0266	60.0544	1.74137	13.5216	1.05652
0.8	0.13	6	387.461	443.787	59.1716	51.6615	50.7624	1.74039	14.2116	0.8084
1	0.13	8	413.291	473.373	59.1716	51.6614	50.7624	1.74025	14.2116	0.808272
0.2	0.13	3	748.434	887.574	59.1716	49.8956	50.7624	1.73713	14.2116	0.751258
0.6	0.12	4	407.433	462.963	69.4444	61.115	60.0544	1.73533	13.5216	1.12476
0.1	0.007	12	2.38194e+06	2.44898e+06	20408.2	19849.5	20193	1.73043	1.05454	117979
0.8	0.07	1	236.065	255.102	204.082	188.852	185.584	1.73011	9.0636	10.6755
0.7	0.13	5	368.971	422.654	59.1716	51.6559	50.7624	1.7298	14.2116	0.798422
0.8	0.06	2	650.334	694.444	277.778	260.133	255.638	1.72822	7.9704	20.2112
1	0.06	1	260.123	277.778	277.778	260.123	255.638	1.72412	7.9704	20.1136
0.4	0.07	11	5017.32	5612.24	204.082	182.448	185.584	1.71907	9.0636	9.83702
0.5	0.12	11	1298.89	1527.78	69.4444	59.0405	60.0544	1.71738	13.5216	1.02809
0.3	0.02	12	95437.8	100000	2500	2385.95	2426.86	1.71481	2.9256	1673.99
0.6	0.11	4	489.015	550.964	82.6446	73.3522	72.0955	1.71323	12.7644	1.57927
1	0.06	4	1040.36	1111.11	277.778	260.09	255.638	1.7118	7.9704	19.8223
0.2	0.01	15	726350	750000	10000	9684.66	9850.36	1.71094	1.4964	27456.2
0.2	0.0175	8	125112	130612	3265.31	3127.81	3181.24	1.7081	2.5746	2854.34
0.3	0.015	15	213645	222222	4444.44	4272.9	4345.8	1.70618	2.2194	5314.89
0.1	0.015	1	42729.1	44444.4	4444.44	4272.91	4345.8	1.70608	2.2194	5314.29
0.5	0.09	13	2807.42	3209.88	123.457	107.978	109.817	1.70321	11.0484	3.38224
0.3	0.06	8	6702.95	7407.41	277.778	251.361	255.638	1.7016	7.9704	18.2939
0.1	0.008	9	1.36611e+06	1406250	15625	15179	15437.1	1.70014	1.2025	66597.7
0.5	0.09	2	446.861	493.827	123.457	111.715	109.817	1.69947	11.0484	3.60456
0.3	0.14	5	712.099	850.34	51.0204	42.7259	43.4518	1.69903	14.8344	0.526967
0.6	0.13	4	344.263	394.477	59.1716	51.6394	50.7624	1.69841	14.2116	0.769211
1	0.1	8	716.648	800	100	89.581	88.06	1.69789	11.94	2.31341
0.3	0.0175	13	135554	141497	3265.31	3128.17	3181.24	1.69635	2.5746	2815.86
0.1	0.006	15	4.06009e+06	4.16667e+06	27777.8	27067.2	27526.1	1.69539	0.905904	210584
0.9	0.1	7	696.721	777.778	100	89.5784	88.06	1.69503	11.94	2.30548
0.2	0.04	5	14506.9	15625	625	580.275	590.11	1.69495	5.5824	96.7348
0.1	0.015	3	128205	133333	4444.44	4273.51	4345.8	1.69168	2.2194	5226.41
0.4	0.11	9	1595.19	1859.5	82.6446	70.8975	72.0955	1.68982	12.7644	1.4353
0.1	0.0175	2	62567.9	65306.1	3265.31	3128.39	3181.24	1.68915	2.5746	2792.41
0.2	0.0125	11	339717	352000	6400	6176.68	6280.96	1.68826	1.86	10873.9
0.8	0.1	6	671.788	750	100	89.5718	88.06	1.68779	11.94	2.2855
0.2	0.02	7	83530.4	87500	2500	2386.58	2426.86	1.68764	2.9256	1622.23
0.1	0.01	6	581220	600000	10000	9687	9850.36	1.6864	1.4964	26686.9
0.2	0.015	9	192320	200000	4444.44	4273.77	4345.8	1.68539	2.2194	5188.3
0.5	0.07	14	5110.35	5714.29	204.082	182.512	185.584	1.6832	9.0636	9.43749
0.4	0.09	10	2699.99	3086.42	123.457	108	109.817	1.68249	11.0484	3.30179
0.5	0.05	15	10997.9	12000	400	366.595	372.76	1.68162	6.81	38.0042
0.1	0.007	11	2.18454e+06	2.2449e+06	20408.2	19859.4	20193	1.67948	1.05454	111246
0.6	0.09	1	186.152	205.761	123.457	111.691	109.817	1.67834	11.0484	3.51396
0.7	0.07	3	808.923	874.636	204.082	188.749	185.584	1.67643	9.0636	10.0124
0.2	0.09	4	2160.19	2469.14	123.457	108.009	109.817	1.67345	11.0484	3.26699
0.1	0.009	7	838508	864198	12345.7	11978.7	12179	1.6726	1.34978	40142.1
0.1	0.0125	4	247106	256000	6400	6177.66	6280.96	1.67222	1.86	10671.7
0.7	0.1	5	639.693	714.286	100	89.5571	88.06	1.67164	11.94	2.24123
0.6	0.1	15	2165.38	2500	100	86.6152	88.06	1.66803	11.94	2.08734
0.8	0.07	4	943.65	1020.41	204.082	188.73	185.584	1.66663	9.0636	9.89371
0.7	0.08	4	816.352	892.857	156.25	142.862	140.485	1.6636	10.0896	5.64848
0.2	0.01	14	678252	700000	10000	9689.31	9850.36	1.66209	1.4964	25935.5
0.3	0.09	7	2520.56	2880.66	123.457	108.024	109.817	1.65945	11.0484	3.21344
0.4	0.04	12	17414.6	18750	625	580.487	590.11	1.65773	5.5824	92.6007
0.8	0.08	5	892.832	976.562	156.25	142.853	140.485	1.65769	10.0896	5.6077
0.1	0.006	14	3.79088e+06	3.88889e+06	27777.8	27077.7	27526.1	1.65607	0.905904	201086
0.4	0.03	13	33999.9	36111.1	1111.11	1046.15	1063.47	1.65551	4.2876	299.953
0.5	0.12	3	366.363	416.667	69.4444	61.0605	60.0544	1.64767	13.5216	1.01219
0.3	0.015	14	199520	207407	4444.44	4275.44	4345.8	1.64584	2.2194	4951.48
0.9	0.08	6	952.213	1041.67	156.25	142.832	140.485	1.64315	10.0896	5.50811
0.6	0.08	3	714.134	781.25	156.25	142.827	140.485	1.63959	10.0896	5.48388
0.4	0.06	11	6916.7	7638.89	277.778	251.516	255.638	1.63861	7.9704	16.9857
0.9	0.07	5	1048.18	1133.79	204.082	188.673	185.584	1.63671	9.0636	9.53583
0.8	0.14	6	331.309	382.653	51.0204	44.1746	43.4518	1.63615	14.8344	0.522384
0.6	0.1	4	596.829	666.667	100	89.5244	88.06	1.63571	11.94	2.14435
0.9	0.14	7	343.579	396.825	51.0204	44.1744	43.4518	1.63571	14.8344	0.5221
0.3	0.05	8	9780.3	10666.7	400	366.761	372.76	1.63565	6.81	35.9869
0.1	0.008	8	1.21512e+06	1250000	15625	15189	15437.1	1.63349	1.2025	61558.9
1	0.14	8	353.381	408.163	51.0204	44.1726	43.4518	1.63169	14.8344	0.519493
0.7	0.14	5	315.507	364.431	51.0204	44.171	43.4518	1.62809	14.8344	0.517165
0.3	0.02	11	87559.6	91666.7	2500	2387.99	2426.86	1.62777	2.9256	1510.96
0.5	0.13	10	998.994	1183.43	59.1716	49.9497	50.7624	1.62702	14.2116	0.660467
0.3	0.03	9	31393.4	33333.3	1111.11	1046.45	1063.47	1.62688	4.2876	289.831
1	0.08	7	999.656	1093.75	156.25	142.808	140.485	1.62667	10.0896	5.39641
0.5	0.11	3	439.723	495.868	82.6446	73.2871	72.0955	1.6259	12.7644	1.41985
0.1	0.007	10	1.98699e+06	2.04082e+06	20408.2	19869.9	20193	1.62585	1.05454	104365
1	0.05	2	757.812	800	400	378.906	372.76	1.62205	6.81	37.774
0.3	0.0175	12	125219	130612	3265.31	3130.47	3181.24	1.6218	2.5746	2577.59
0.6	0.11	14	1655.43	1928.37	82.6446	70.9472	72.0955	1.61865	12.7644	1.31879
0.2	0.0125	10	309048	320000	6400	6180.96	6280.96	1.61785	1.86	9999.76
0.1	0.006	13	3.52152e+06	3.61111e+06	27777.8	27088.7	27526.1	1.61501	0.905904	191393
0.2	0.009	15	898940	925926	12345.7	11985.9	12179	1.61166	1.34978	37315
0.5	0.13	3	309.562	355.03	59.1716	51.5936	50.7624	1.61111	14.2116	0.690947
0.2	0.01	13	630122	650000	10000	9694.18	9850.36	1.61107	1.4964	24392.2
0.5	0.06	14	7044.87	7777.78	277.778	251.603	255.638	1.60379	7.9704	16.2826
1	0.07	6	1131.66	1224.49	204.082	188.609	185.584	1.6037	9.0636	9.14902
0.5	0.04	15	17424.1	18750	625	580.805	590.11	1.60212	5.5824	86.5866
0.5	0.1	12	2080.13	2400	100	86.6721	88.06	1.60131	11.94	1.92623
0.4	0.02	15	89573.6	93750	2500	2388.63	2426.86	1.6005	2.9256	1461.53
0.6	0.14	4	294.387	340.136	51.0204	44.158	43.4518	1.59914	14.8344	0.498643
0.2	0.0175	7	109591	114286	3265.31	3131.18	3181.24	1.59873	2.5746	2505.9
0.6	0.15	1	63.6913	74.0741	44.4444	38.2148	37.6044	1.59705	15.39	0.372476
0.6	0.07	2	628.644	680.272	204.082	188.593	185.584	1.59533	9.0636	9.0522
0.2	0.015	8	171104	177778	4444.44	4277.6	4345.8	1.59437	2.2194	4651.35
0.2	0.03	5	26170.4	27777.8	1111.11	1046.81	1063.47	1.59118	4.2876	277.446
0.1	0.01	5	484805	500000	10000	9696.1	9850.36	1.59098	1.4964	23797.2
0.1	0.009	6	719306	740741	12345.7	11988.4	12179	1.58993	1.34978	36331.5
0.9	0.06	1	288.629	308.642	277.778	259.766	255.638	1.58915	7.9704	17.041
0.1	0.015	2	85561.4	88888.9	4444.44	4278.07	4345.8	1.58329	2.2194	4587.92
0.4	0.14	7	748.556	892.857	51.0204	42.7746	43.4518	1.58316	14.8344	0.458585
0.3	0.015	13	185384	192593	4444.44	4278.09	4345.8	1.58283	2.2194	4585.31
0.2	0.14	1	213.876	255.102	51.0204	42.7752	43.4518	1.58189	14.8344	0.457863
0.2	0.08	4	2766.01	3125	156.25	138.3	140.485	1.5796	10.0896	4.77247
0.2	0.15	2	370.199	444.444	44.4444	37.0199	37.6044	1.57911	15.39	0.341738
0.5	0.08	13	3595.86	4062.5	156.25	138.302	140.485	1.57824	10.0896	4.76435
0.4	0.05	11	10091.8	11000	400	366.975	372.76	1.57638	6.81	33.4652
0.8	0.06	3	973.994	1041.67	277.778	259.732	255.638	1.57627	7.9704	16.7614
1	0.09	8	892.576	987.654	123.457	111.572	109.817	1.57316	11.0484	3.08075
0.6	0.12	13	1281.03	1504.63	69.4444	59.1245	60.0544	1.57283	13.5216	0.864766
0.1	0.006	12	3.25201e+06	3.33333e+06	27777.8	27100.1	27526.1	1.57202	0.905904	181492
0.3	0.04	8	15492.9	16666.7	625	580.982	590.11	1.5711	5.5824	83.3168
0.1	0.0125	1	61838.9	64000	6400	6183.89	6280.96	1.56978	1.86	9423.27
0.1	0.007	9	1.78929e+06	1.83673e+06	20408.2	19881	20193	1.56922	1.05454	97328.6
0.9	0.09	7	867.746	960.219	123.457	111.567	109.817	1.56908	11.0484	3.06455
0.2	0.009	14	839382	864198	12345.7	11991.2	12179	1.56669	1.34978	35293.1
0.4	0.08	10	3458.05	3906.25	156.25	138.322	140.485	1.56371	10.0896	4.6784
0.1	0.008	7	1.06397e+06	1093750	15625	15199.6	15437.1	1.5627	1.2025	56417.5
0.8	0.09	6	836.683	925.926	123.457	111.558	109.817	1.56058	11.0484	3.03091
0.3	0.0125	15	309222	320000	6400	6184.45	6280.96	1.56054	1.86	9314.31
0.2	0.02	6	71688.8	75000	2500	2389.63	2426.86	1.55807	2.9256	1386.23
0.2	0.01	12	581957	600000	10000	9699.28	9850.36	1.55766	1.4964	22825.7
0.1	0.0125	3	185548	192000	6400	6184.92	6280.96	1.55286	1.86	9224.23
0.3	0.08	7	3227.94	3645.83	156.25	138.34	140.485	1.55029	10.0896	4.59965
0.4	0.03	12	31417.3	33333.3	1111.11	1047.24	1063.47	1.54952	4.2876	263.324
0.5	0.1	3	536.676	600	100	89.4459	88.06	1.54945	11.94	1.92077
0.9	0.06	4	1154.03	1234.57	277.778	259.657	255.638	1.54793	7.9704	16.1549
0.3	0.0175	11	114872	119728	3265.31	3132.88	3181.24	1.54357	2.5746	2338.52
0.2	0.0125	9	278347	288000	6400	6185.49	6280.96	1.54351	1.86	9115.26
0.5	0.05	14	10278.6	11200	400	367.094	372.76	1.54345	6.81	32.1027
0.7	0.09	5	796.701	881.834	123.457	111.538	109.817	1.54328	11.0484	2.96303
0.3	0.02	10	79671.4	83333.3	2500	2390.14	2426.86	1.53618	2.9256	1348.13
0.6	0.13	12	999.939	1183.43	59.1716	49.997	50.7624	1.53093	14.2116	0.585863
0.4	0.02	14	83659.8	87500	2500	2390.28	2426.86	1.53041	2.9256	1338.18
0.7	0.06	2	741.744	793.651	277.778	259.61	255.638	1.53026	7.9704	15.7824
0.1	0.006	11	2.98234e+06	3.05556e+06	27777.8	27112.2	27526.1	1.52689	0.905904	171373
0.5	0.14	9	770.378	918.367	51.0204	42.7988	43.4518	1.52585	14.8344	0.42647
0.3	0.11	6	1420.24	1652.89	82.6446	71.0121	72.0955	1.52564	12.7644	1.17373
0.7	0.07	1	269.226	291.545	204.082	188.458	185.584	1.52476	9.0636	8.25718
0.2	0.009	13	779787	802469	12345.7	11996.7	12179	1.51973	1.34978	33239.8
0.2	0.07	4	3656.14	4081.63	204.082	182.807	185.584	1.51933	9.0636	7.71414
0.8	0.15	14	648.23	777.778	44.4444	37.0417	37.6044	1.51911	15.39	0.316636
0.4	0.0175	15	117512	122449	3265.31	3133.66	3181.24	1.51841	2.5746	2264.02
0.4	0.04	11	15985.5	17187.5	625	581.291	590.11	1.51721	5.5824	77.7814
0.3	0.015	12	171235	177778	4444.44	4280.87	4345.8	1.51688	2.2194	4216.65
0.5	0.14	3	264.716	306.122	51.0204	44.1193	43.4518	1.51289	14.8344	0.445523
0.6	0.09	15	2704.51	3086.42	123.457	108.18	109.817	1.51274	11.0484	2.67808
0.1	0.007	8	1.59142e+06	1.63265e+06	20408.2	19892.7	20193	1.50922	1.05454	90135.4
0.1	0.005	15	5.8661e+06	6e+06	40000	39107.3	39697.4	1.50879	0.7566	348157
0.3	0.0125	14	288756	298667	6400	6187.63	6280.96	1.5083	1.86	8710.14
0.2	0.12	3	887.433	1041.67	69.4444	59.1622	60.0544	1.50817	13.5216	0.796141
0.6	0.09	4	743.312	823.045	123.457	111.497	109.817	1.50682	11.0484	2.8226
0.2	0.008	15	1.1406e+06	1171875	15625	15208	15437.1	1.50639	1.2025	52483.2
0.4	0.1	9	1951.96	2250	100	86.7536	88.06	1.50587	11.94	1.70668
1	0.06	5	1297.72	1388.89	277.778	259.545	255.638	1.5054	7.9704	15.2661
1	0.05	3	1135.37	1200	400	378.457	372.76	1.50522	6.81	32.4514
0.4	0.12	8	1183.28	1388.89	69.4444	59.1641	60.0544	1.50484	13.5216	0.792681
0.5	0.03	15	31431.6	33333.3	1111.11	1047.72	1063.47	1.50332	4.2876	248.082
0.1	0.009	5	599940	617284	12345.7	11998.8	12179	1.50221	1.34978	32489.1
0.2	0.01	11	533755	550000	10000	9704.64	9850.36	1.50159	1.4964	21235.5
0.5	0.08	2	570.507	625	156.25	142.627	140.485	1.50159	10.0896	4.58674
0.2	0.015	7	149859	155556	4444.44	4281.68	4345.8	1.4977	2.2194	4112.24
0.6	0.08	1	237.702	260.417	156.25	142.621	140.485	1.49762	10.0896	4.56217
0.9	0.05	2	840.92	888.889	400	378.414	372.76	1.49409	6.81	31.9659
1	0.11	9	658.692	743.802	82.6446	73.1881	72.0955	1.49275	12.7644	1.19358
0.6	0.14	11	784.905	935.374	51.0204	42.813	43.4518	1.49219	14.8344	0.408131
0.5	0.07	13	4754.26	5306.12	204.082	182.856	185.584	1.49204	9.0636	7.44352
0.1	0.01	4	388226	400000	10000	9705.65	9850.36	1.49103	1.4964	20942.2
0.7	0.15	12	635.18	761.905	44.4444	37.0522	37.6044	1.49049	15.39	0.304991
0.5	0.12	1	121.925	138.889	69.4444	60.9626	60.0544	1.4897	13.5216	0.824757
0.5	0.11	11	1562.84	1818.18	82.6446	71.0382	72.0955	1.48843	12.7644	1.118
1	0.12	9	548.652	625	69.4444	60.9613	60.0544	1.4876	13.5216	0.822393
0.1	0.008	6	912652	937500	15625	15210.9	15437.1	1.48741	1.2025	51187.8
0.5	0.04	14	16281	17500	625	581.463	590.11	1.48714	5.5824	74.7733
0.5	0.11	1	146.365	165.289	82.6446	73.1824	72.0955	1.48521	12.7644	1.18137
0.3	0.03	8	27944.3	29629.6	1111.11	1047.91	1063.47	1.48491	4.2876	242.13
0.2	0.06	4	5038	5555.56	277.778	251.9	255.638	1.48385	7.9704	13.9713
0.4	0.07	10	4571.82	5102.04	204.082	182.873	185.584	1.48293	9.0636	7.3543
0.2	0.0175	6	94043	97959.2	3265.31	3134.77	3181.24	1.48239	2.5746	2159.41
0.1	0.006	10	2.71249e+06	2.77778e+06	27777.8	27124.9	27526.1	1.47937	0.905904	161022
0.3	0.07	7	4267.24	4761.9	204.082	182.882	185.584	1.47777	9.0636	7.30392
0.1	0.005	14	5.47686e+06	5600000	40000	39120.4	39697.4	1.4747	0.7566	332826
0.2	0.009	12	720152	740741	12345.7	12002.5	12179	1.47057	1.34978	31154.1
0.7	0.14	13	795.271	947.522	51.0204	42.8223	43.4518	1.47021	14.8344	0.396369
0.7	0.12	15	1268.26	1488.1	69.4444	59.1855	60.0544	1.46814	13.5216	0.755034
0.8	0.15	6	286.229	333.333	44.4444	38.1638	37.6044	1.46568	15.39	0.312883
0.2	0.008	14	1.06499e+06	1093750	15625	15214.2	15437.1	1.46539	1.2025	49705.6
0.9	0.11	8	650.376	734.619	82.6446	73.1673	72.0955	1.46482	12.7644	1.14869
0.2	0.0125	8	247611	256000	6400	6190.29	6280.96	1.46478	1.86	8221.79
0.9	0.15	7	296.821	345.679	44.4444	38.1626	37.6044	1.46269	15.39	0.311587
0.7	0.13	14	1000.61	1183.43	59.1716	50.0306	50.7624	1.4626	14.2116	0.535453
0.2	0.05	4	7347.78	8000	400	367.389	372.76	1.46195	6.81	28.8483
0.3	0.0175	10	104514	108844	3265.31	3135.42	3181.24	1.46124	2.5746	2099.1
0.7	0.15	5	272.584	317.46	44.4444	38.1618	37.6044	1.46048	15.39	0.310636
0.1	0.0125	2	123811	128000	6400	6190.56	6280.96	1.46033	1.86	8172.63
0.9	0.12	8	541.722	617.284	69.4444	60.9438	60.0544	1.45927	13.5216	0.790918
0.4	0.02	13	77740.1	81250	2500	2392	2426.86	1.45725	2.9256	1215.04
1	0.15	8	305.282	355.556	44.4444	38.1602	37.6044	1.45644	15.39	0.308892
0.4	0.0175	14	109746	114286	3265.31	3135.6	3181.24	1.45538	2.5746	2082.55
0.5	0.09	12	2597.81	2962.96	123.457	108.242	109.817	1.45497	11.0484	2.48026
0.8	0.14	15	803.039	956.633	51.0204	42.8288	43.4518	1.45481	14.8344	0.388223
0.6	0.15	10	617.754	740.741	44.4444	37.0652	37.6044	1.4548	15.39	0.290765
0.3	0.0125	13	268275	277333	6400	6190.96	6280.96	1.45375	1.86	8100.22
0.3	0.015	11	157072	162963	4444.44	4283.79	4345.8	1.44767	2.2194	3845.86
0.1	0.007	7	1.39337e+06	1.42857e+06	20408.2	19905.2	20193	1.44551	1.05454	82789.5
0.2	0.01	10	485514	500000	10000	9710.28	9850.36	1.44257	1.4964	19621.7
1	0.1	9	804.13	900	100	89.3477	88.06	1.44128	11.94	1.65829
0.3	0.02	9	71772.6	75000	2500	2392.42	2426.86	1.43949	2.9256	1186.03
0.1	0.005	13	5.08744e+06	5200000	40000	39134.2	39697.4	1.4391	0.7566	317171
0.4	0.03	11	28830.8	30555.6	1111.11	1048.39	1063.47	1.43834	4.2876	227.39
0.2	0.04	4	11634.9	12500	625	581.743	590.11	1.43828	5.5824	70.008
0.5	0.06	13	6552.49	7222.22	277.778	252.019	255.638	1.43604	7.9704	13.0979
0.5	0.13	1	103.003	118.343	59.1716	51.5014	50.7624	1.43504	14.2116	0.546221
0.6	0.15	4	254.345	296.296	44.4444	38.1517	37.6044	1.43444	15.39	0.299496
0.3	0.06	7	5880.6	6481.48	277.778	252.026	255.638	1.43326	7.9704	13.0479
0.6	0.1	14	2025.72	2333.33	100	86.8165	88.06	1.43233	11.94	1.54629
0.4	0.06	10	6300.74	6944.44	277.778	252.03	255.638	1.43157	7.9704	13.0176
0.8	0.06	1	324.186	347.222	277.778	259.349	255.638	1.43087	7.9704	13.7712
0.1	0.006	9	2.44245e+06	2500000	27777.8	27138.3	27526.1	1.42918	0.905904	150432
0.8	0.11	7	639.976	723.14	82.6446	73.1401	72.0955	1.42813	12.7644	1.09105
0.5	0.1	1	178.666	200	100	89.3331	88.06	1.42512	11.94	1.6208
0.4	0.015	15	160678	166667	4444.44	4284.75	4345.8	1.42481	2.2194	3727.04
0.2	0.008	13	989338	1015625	15625	15220.6	15437.1	1.42258	1.2025	46883
0.5	0.09	3	668.408	740.741	123.457	111.401	109.817	1.42241	11.0484	2.51089
1	0.13	9	463.452	532.544	59.1716	51.4947	50.7624	1.42214	14.2116	0.536302
0.8	0.12	7	533.056	607.639	69.4444	60.9207	60.0544	1.42198	13.5216	0.750439
0.2	0.02	5	59821.7	62500	2500	2392.87	2426.86	1.4205	2.9256	1155.36
0.2	0.009	11	660475	679012	12345.7	12008.6	12179	1.41896	1.34978	29035.3
0.7	0.07	4	1075.72	1166.18	204.082	188.251	185.584	1.41667	9.0636	7.11238
0.9	0.1	8	793.982	888.889	100	89.323	88.06	1.41395	11.94	1.59513
0.8	0.07	5	1176.53	1275.51	204.082	188.245	185.584	1.41358	9.0636	7.0809
0.5	0.03	14	29362.5	31111.1	1111.11	1048.66	1063.47	1.41226	4.2876	219.331
0.1	0.009	4	480386	493827	12345.7	12009.7	12179	1.41035	1.34978	28688.8
0.5	0.15	8	593.304	711.111	44.4444	37.0815	37.6044	1.41018	15.39	0.273443
0.1	0.01	1	97134.3	100000	10000	9713.43	9850.36	1.4097	1.4964	18749.8
0.1	0.008	5	761142	781250	15625	15222.8	15437.1	1.40752	1.2025	45909.1
0.3	0.13	5	834.301	986.193	59.1716	50.0581	50.7624	1.407	14.2116	0.496062
0.3	0.05	7	8577.16	9333.33	400	367.592	372.76	1.40577	6.81	26.7031
0.6	0.08	15	3463.51	3906.25	156.25	138.54	140.485	1.40368	10.0896	3.7817
0.9	0.07	6	1254.82	1360.54	204.082	188.224	185.584	1.40214	9.0636	6.96514
0.1	0.005	12	4.69783e+06	4800000	40000	39148.6	39697.4	1.40182	0.7566	301172
1	0.08	8	1139.84	1250	156.25	142.48	140.485	1.40025	10.0896	3.98034
0.5	0.05	13	9558.01	10400	400	367.616	372.76	1.39937	6.81	26.464
0.4	0.05	10	9190.45	10000	400	367.618	372.76	1.39871	6.81	26.4391
0.3	0.0125	12	247778	256000	6400	6194.45	6280.96	1.39665	1.86	7484.8
0.9	0.08	7	1108.12	1215.28	156.25	142.473	140.485	1.39518	10.0896	3.95115
0.2	0.015	6	128581	133333	4444.44	4286.02	4345.8	1.39488	2.2194	3574.23
0.2	0.007	15	1.49365e+06	1.53061e+06	20408.2	19915.3	20193	1.39409	1.05454	77082.3
0.3	0.01	15	485748	500000	10000	9714.97	9850.36	1.39367	1.4964	18331.7
0.9	0.13	8	457.598	525.97	59.1716	51.4798	50.7624	1.39361	14.2116	0.514701
0.6	0.07	3	941.02	1020.41	204.082	188.204	185.584	1.39187	9.0636	6.86203
0.1	0.01	3	291455	300000	10000	9715.17	9850.36	1.39154	1.4964	18276.4
0.2	0.03	4	20977.9	22222.2	1111.11	1048.89	1063.47	1.38972	4.2876	212.479
0.4	0.0175	13	101973	106122	3265.31	3137.64	3181.24	1.38957	2.5746	1900.94
1	0.07	7	1317.38	1428.57	204.082	188.198	185.584	1.38858	9.0636	6.82924
0.8	0.08	6	1068.44	1171.88	156.25	142.459	140.485	1.38569	10.0896	3.89686
0.2	0.0125	7	216839	224000	6400	6195.39	6280.96	1.38116	1.86	7321.95
0.4	0.02	12	71814.3	75000	2500	2393.81	2426.86	1.38068	2.9256	1092.35
0.3	0.04	7	13581.8	14583.3	625	582.076	590.11	1.38027	5.5824	64.5483
0.2	0.01	9	437231	450000	10000	9716.25	9850.36	1.38024	1.4964	17984.9
0.4	0.12	2	304.474	347.222	69.4444	60.8948	60.0544	1.38	13.5216	0.706189
0.8	0.1	7	781.292	875	100	89.2905	88.06	1.37812	11.94	1.51421
0.7	0.11	6	626.595	708.383	82.6446	73.1028	72.0955	1.37787	12.7644	1.01458
0.2	0.008	12	913639	937500	15625	15227.3	15437.1	1.37775	1.2025	44013.7
0.1	0.007	6	1.19511e+06	1.22449e+06	20408.2	19918.5	20193	1.37775	1.05454	75310.2
0.1	0.006	8	2.1722e+06	2.22222e+06	27777.8	27152.5	27526.1	1.37603	0.905904	139597
0.3	0.015	10	142896	148148	4444.44	4286.87	4345.8	1.37481	2.2194	3473.5
0.3	0.0175	9	94143.3	97959.2	3265.31	3138.11	3181.24	1.37432	2.5746	1859.98
0.4	0.09	9	2437.42	2777.78	123.457	108.33	109.817	1.37277	11.0484	2.21152
0.7	0.12	6	521.906	595.238	69.4444	60.8891	60.0544	1.37076	13.5216	0.696634
0.4	0.04	10	14553.5	15625	625	582.138	590.11	1.36943	5.5824	63.5527
0.4	0.015	14	150049	155556	4444.44	4287.11	4345.8	1.36901	2.2194	3444.64
0.9	0.05	3	1259.78	1333.33	400	377.933	372.76	1.36874	6.81	26.759
0.7	0.08	5	1017.38	1116.07	156.25	142.433	140.485	1.36762	10.0896	3.79446
0.5	0.04	13	15135.9	16250	625	582.151	590.11	1.36719	5.5824	63.3476
0.4	0.11	2	365.474	413.223	82.6446	73.0949	72.0955	1.36718	12.7644	0.998678
0.7	0.06	3	1110.75	1190.48	277.778	259.175	255.638	1.36465	7.9704	12.5092
0.2	0.009	10	600754	617284	12345.7	12015.1	12179	1.36462	1.34978	26883.1
0.3	0.1	6	1737.49	2000	100	86.8746	88.06	1.36447	11.94	1.40513
0.5	0.12	10	1184.92	1388.89	69.4444	59.2461	60.0544	1.36437	13.5216	0.653405
1	0.05	1	377.911	400	400	377.911	372.76	1.36289	6.81	26.5278
0.1	0.005	11	4.30801e+06	4400000	40000	39163.7	39697.4	1.36268	0.7566	284809
0.2	0.0175	5	78464.7	81632.7	3265.31	3138.59	3181.24	1.35888	2.5746	1818.99
0.8	0.06	4	1295.78	1388.89	277.778	259.157	255.638	1.35792	7.9704	12.3844
0.4	0.15	6	556.514	666.667	44.4444	37.1009	37.6044	1.35721	15.39	0.253549
0.2	0.007	14	1.39458e+06	1.42857e+06	20408.2	19922.6	20193	1.35716	1.05454	73105.5
0.8	0.13	7	450.276	517.751	59.1716	51.4601	50.7624	1.35596	14.2116	0.486892
0.2	0.13	1	250.418	295.858	59.1716	50.0835	50.7624	1.35546	14.2116	0.460856
0.5	0.08	12	3326.59	3750	156.25	138.608	140.485	1.35432	10.0896	3.52384
0.6	0.11	13	1541.24	1790.63	82.6446	71.1342	72.0955	1.35147	12.7644	0.924212
0.5	0.15	3	228.714	266.667	44.4444	38.119	37.6044	1.34989	15.39	0.264775
0.3	0.01	14	453561	466667	10000	9719.17	9850.36	1.34983	1.4964	17211.5
0.5	0.02	15	71839.2	75000	2500	2394.64	2426.86	1.34554	2.9256	1038.18
0.8	0.05	2	944.608	1000	400	377.843	372.76	1.34536	6.81	25.8405
1	0.09	9	1001.75	1111.11	123.457	111.305	109.817	1.33727	11.0484	2.21547
0.1	0.009	1	120183	123457	12345.7	12018.3	12179	1.33723	1.34978	25828.5
0.3	0.02	8	63862.4	66666.7	2500	2394.84	2426.86	1.33711	2.9256	1025.38
0.3	0.0125	11	227264	234667	6400	6198.11	6280.96	1.33671	1.86	6864.29
0.4	0.13	2	257.248	295.858	59.1716	51.4496	50.7624	1.33566	14.2116	0.472229
0.2	0.11	3	1067.19	1239.67	82.6446	71.1459	72.0955	1.33481	12.7644	0.901861
0.3	0.03	7	24487.6	25925.9	1111.11	1049.47	1063.47	1.33419	4.2876	196.053
0.6	0.07	15	4578.54	5102.04	204.082	183.142	185.584	1.33385	9.0636	5.96748
0.9	0.06	5	1439.39	1543.21	277.778	259.091	255.638	1.33285	7.9704	11.9253
1	0.05	4	1511.16	1600	400	377.79	372.76	1.33138	6.81	25.299
0.6	0.08	4	949.202	1041.67	156.25	142.38	140.485	1.33118	10.0896	3.5923
0.2	0.008	11	837891	859375	15625	15234.4	15437.1	1.33069	1.2025	41096.5
0.7	0.1	6	764.968	857.143	100	89.2462	88.06	1.32917	11.94	1.40714
0.1	0.008	4	609416	625000	15625	15235.4	15437.1	1.32388	1.2025	40682.4
0.1	0.005	10	3.91796e+06	4e+06	40000	39179.6	39697.4	1.32147	0.7566	268060
0.4	0.03	10	26240	27777.8	1111.11	1049.6	1063.47	1.32139	4.2876	192.358
0.4	0.0175	12	94193.1	97959.2	3265.31	3139.77	3181.24	1.3207	2.5746	1719.51
0.1	0.006	7	1.90173e+06	1.94444e+06	27777.8	27167.6	27526.1	1.31958	0.905904	128521
0.3	0.009	15	601023	617284	12345.7	12020.5	12179	1.31928	1.34978	25148.8
0.1	0.009	3	360615	370370	12345.7	12020.5	12179	1.31898	1.34978	25137.5
0.3	0.15	4	494.867	592.593	44.4444	37.115	37.6044	1.31863	15.39	0.239522
0.2	0.007	13	1.29546e+06	1.32653e+06	20408.2	19930.2	20193	1.31858	1.05454	69061.4
0.5	0.14	1	88.0643	102.041	51.0204	44.0322	43.4518	1.31798	14.8344	0.336789
0.5	0.03	13	27290.8	28888.9	1111.11	1049.64	1063.47	1.31723	4.2876	191.165
0.4	0.0125	15	232476	240000	6400	6199.35	6280.96	1.31638	1.86	6659.7
0.5	0.1	11	1912.15	2200	100	86.9161	88.06	1.31615	11.94	1.30862
0.1	0.01	2	194450	200000	10000	9722.5	9850.36	1.31505	1.4964	16347.2
0.2	0.01	8	388903	400000	10000	9722.58	9850.36	1.31423	1.4964	16327
0.5	0.09	1	222.557	246.914	123.457	111.278	109.817	1.31346	11.0484	2.13626
0.9	0.09	8	989.114	1097.39	123.457	111.275	109.817	1.31076	11.0484	2.12739
0.4	0.015	13	139411	144444	4444.44	4289.58	4345.8	1.31075	2.2194	3161.32
0.2	0.009	9	540985	555556	12345.7	12021.9	12179	1.30725	1.34978	24698
0.1	0.004	15	9.19796e+06	9375000	62500	61319.7	62120.9	1.30649	0.606624	641816
0.1	0.007	5	996633	1.02041e+06	20408.2	19932.7	20193	1.30586	1.05454	67752.3
0.6	0.11	5	608.741	688.705	82.6446	73.0489	72.0955	1.30506	12.7644	0.908845
1	0.06	6	1554.1	1666.67	277.778	259.017	255.638	1.30472	7.9704	11.4207
0.7	0.13	6	440.855	507.185	59.1716	51.4331	50.7624	1.30411	14.2116	0.449895
0.3	0.01	13	421354	433333	10000	9723.56	9850.36	1.30406	1.4964	16078.4
0.4	0.1	2	446.103	500	100	89.2207	88.06	1.30093	11.94	1.34722
0.4	0.02	11	65882	68750	2500	2395.71	2426.86	1.30033	2.9256	970.451
0.6	0.09	14	2529.56	2880.66	123.457	108.41	109.817	1.29804	11.0484	1.98022
0.4	0.11	8	1423.44	1652.89	82.6446	71.1718	72.0955	1.29793	12.7644	0.85333
0.3	0.015	9	128704	133333	4444.44	4290.12	4345.8	1.29789	2.2194	3100.4
0.6	0.12	5	507.026	578.704	69.4444	60.8432	60.0544	1.29633	13.5216	0.622092
0.6	0.06	15	6309.25	6944.44	277.778	252.37	255.638	1.29485	7.9704	10.6786
1	0.14	9	396.189	459.184	51.0204	44.021	43.4518	1.29298	14.8344	0.323969
0.5	0.07	12	4397.2	4897.96	204.082	183.217	185.584	1.29239	9.0636	5.60684
0.2	0.0125	6	186025	192000	6400	6200.83	6280.96	1.29223	1.86	6420.65
0.6	0.06	2	863.263	925.926	277.778	258.979	255.638	1.29006	7.9704	11.1622
0.2	0.14	2	428.99	510.204	51.0204	42.899	43.4518	1.28879	14.8344	0.305673
0.5	0.0175	15	94222.9	97959.2	3265.31	3140.76	3181.24	1.28866	2.5746	1638.14
0.4	0.13	7	877.05	1035.5	59.1716	50.1171	50.7624	1.28746	14.2116	0.416333
0.2	0.015	5	107266	111111	4444.44	4290.64	4345.8	1.28575	2.2194	3043.37
0.4	0.08	9	3120.82	3515.62	156.25	138.703	140.485	1.28452	10.0896	3.17437
0.3	0.0175	8	83759	87074.8	3265.31	3140.96	3181.24	1.28227	2.5746	1622.12
0.2	0.008	10	762092	781250	15625	15241.8	15437.1	1.28115	1.2025	38130.5
0.5	0.02	14	67093.5	70000	2500	2396.2	2426.86	1.27965	2.9256	940.215
0.3	0.009	14	561178	576132	12345.7	12025.2	12179	1.27892	1.34978	23652.2
0.2	0.007	12	1.19629e+06	1.22449e+06	20408.2	19938.1	20193	1.27819	1.05454	64947.3
0.1	0.005	9	3.52768e+06	3.6e+06	40000	39196.5	39697.4	1.27794	0.7566	250910
0.1	0.004	14	8.58719e+06	8750000	62500	61337.1	62120.9	1.27783	0.606624	614317
0.2	0.02	4	47925.6	50000	2500	2396.28	2426.86	1.27621	2.9256	935.229
0.8	0.09	7	973.317	1080.25	123.457	111.236	109.817	1.27608	11.0484	2.01487
0.6	0.05	15	9201.59	10000	400	368.064	372.76	1.27594	6.81	22.0551
0.3	0.0125	10	206732	213333	6400	6201.97	6280.96	1.27362	1.86	6239.37
0.2	0.006	15	2.0385e+06	2.08333e+06	27777.8	27180	27526.1	1.27333	0.905904	119780
0.6	0.07	1	313.296	340.136	204.082	187.977	185.584	1.27302	9.0636	5.7264
0.6	0.12	12	1186.01	1388.89	69.4444	59.3005	60.0544	1.27132	13.5216	0.568361
0.4	0.0125	14	217081	224000	6400	6202.31	6280.96	1.26804	1.86	6185.44
0.9	0.14	8	391.185	453.515	51.0204	44.0083	43.4518	1.26443	14.8344	0.30964
0.5	0.07	2	751.832	816.327	204.082	187.958	185.584	1.26273	9.0636	5.63303
0.6	0.04	15	14568.8	15625	625	582.753	590.11	1.26254	5.5824	54.1323
0.5	0.06	12	6058.92	6666.67	277.778	252.455	255.638	1.26078	7.9704	10.1309
0.1	0.006	6	1.63102e+06	1.66667e+06	27777.8	27183.7	27526.1	1.25954	0.905904	117231
0.1	0.008	1	152452	156250	15625	15245.2	15437.1	1.25886	1.2025	36831.6
0.6	0.1	5	743.186	833.333	100	89.1823	88.06	1.25844	11.94	1.25958
0.9	0.15	15	618.953	740.741	44.4444	37.1372	37.6044	1.25814	15.39	0.21831
0.3	0.01	12	389126	400000	10000	9728.16	9850.36	1.25613	1.4964	14932.4
0.3	0.09	6	2169.16	2469.14	123.457	108.458	109.817	1.25261	11.0484	1.84568
0.7	0.11	15	1525.8	1770.96	82.6446	71.2039	72.0955	1.25228	12.7644	0.795075
0.4	0.015	12	128765	133333	4444.44	4292.16	4345.8	1.24977	2.2194	2877.46
0.5	0.08	3	853.575	937.5	156.25	142.262	140.485	1.24945	10.0896	3.15948
0.1	0.009	2	240576	246914	12345.7	12028.8	12179	1.249	1.34978	22571.8
0.5	0.05	12	8835.9	9600	400	368.162	372.76	1.24877	6.81	21.1372
0.4	0.0175	11	86405.3	89795.9	3265.31	3142.01	3181.24	1.24842	2.5746	1538.64
0.1	0.004	13	7.97618e+06	8125000	62500	61355.2	62120.9	1.2479	0.606624	586220
0.2	0.009	8	481164	493827	12345.7	12029.1	12179	1.24648	1.34978	22482.1
0.2	0.01	7	340526	350000	10000	9729.32	9850.36	1.24412	1.4964	14651.8
0.7	0.06	1	369.789	396.825	277.778	258.852	255.638	1.24187	7.9704	10.3337
0.5	0.04	12	13988.9	15000	625	582.872	590.11	1.24177	5.5824	52.3873
0.1	0.008	3	457438	468750	15625	15247.9	15437.1	1.24078	1.2025	35793.9
0.2	0.006	14	1.90322e+06	1.94444e+06	27777.8	27188.8	27526.1	1.24058	0.905904	113771
0.9	0.05	1	419.38	444.444	400	377.442	372.76	1.2405	6.81	21.9226
0.3	0.008	15	762406	781250	15625	15248.1	15437.1	1.23949	1.2025	35720.8
0.3	0.009	13	521311	534979	12345.7	12030.3	12179	1.23676	1.34978	22137
0.2	0.007	11	1.09706e+06	1.12245e+06	20408.2	19946.5	20193	1.23579	1.05454	60760.8
0.4	0.07	9	4124.74	4591.84	204.082	183.322	185.584	1.23419	9.0636	5.1191
0.6	0.03	15	26263	27777.8	1111.11	1050.52	1063.47	1.2327	4.2876	167.696
0.1	0.005	8	3.13714e+06	3.2e+06	40000	39214.3	39697.4	1.23184	0.7566	233346
0.4	0.14	2	219.966	255.102	51.0204	43.9933	43.4518	1.23073	14.8344	0.293156
0.1	0.007	4	797899	816327	20408.2	19947.5	20193	1.23063	1.05454	60260.3
0.2	0.0175	4	62852	65306.1	3265.31	3142.6	3181.24	1.22941	2.5746	1492.69
0.5	0.0175	14	87992.9	91428.6	3265.31	3142.6	3181.24	1.22937	2.5746	1492.61
0.2	0.008	9	686237	703125	15625	15249.7	15437.1	1.22883	1.2025	35116
0.7	0.09	6	952.997	1058.2	123.457	111.183	109.817	1.22878	11.0484	1.8665
1	0.11	10	729.924	826.446	82.6446	72.9924	72.0955	1.22865	12.7644	0.80429
0.6	0.13	5	428.281	493.097	59.1716	51.3937	50.7624	1.22849	14.2116	0.398621
0.3	0.02	7	55939.6	58333.3	2500	2397.41	2426.86	1.2284	2.9256	867.285
0.5	0.13	9	902.643	1065.09	59.1716	50.1468	50.7624	1.22744	14.2116	0.37887
0.8	0.14	7	384.925	446.429	51.0204	43.9915	43.4518	1.22665	14.8344	0.291191
0.5	0.015	15	128801	133333	4444.44	4293.38	4345.8	1.22101	2.2194	2748.12
0.5	0.03	12	25216.2	26666.7	1111.11	1050.68	1063.47	1.21782	4.2876	163.72
0.4	0.0125	13	201676	208000	6400	6205.41	6280.96	1.21755	1.86	5708.42
0.1	0.004	12	7.36491e+06	7500000	62500	61374.2	62120.9	1.21655	0.606624	557487
0.3	0.015	8	114495	118519	4444.44	4293.58	4345.8	1.21643	2.2194	2727.82
0.4	0.02	10	59942.7	62500	2500	2397.71	2426.86	1.21577	2.9256	849.761
0.4	0.04	9	13118.3	14062.5	625	583.034	590.11	1.21357	5.5824	50.0628
0.4	0.06	9	5682.9	6250	277.778	252.573	255.638	1.21338	7.9704	9.39218
0.2	0.1	3	1305.08	1500	100	87.0052	88.06	1.21235	11.94	1.11263
0.4	0.05	9	8286.72	9000	400	368.299	372.76	1.21138	6.81	19.9048
0.5	0.02	13	62343.5	65000	2500	2397.83	2426.86	1.21086	2.9256	842.995
0.8	0.05	3	1414.98	1500	400	377.328	372.76	1.2105	6.81	20.8626
0.6	0.08	14	3238.8	3645.83	156.25	138.806	140.485	1.20986	10.0896	2.82023
0.3	0.0125	9	186182	192000	6400	6206.05	6280.96	1.207	1.86	5611.11
0.2	0.006	13	1.76787e+06	1.80556e+06	27777.8	27198	27526.1	1.20637	0.905904	107655
0.3	0.01	11	356877	366667	10000	9733	9850.36	1.20582	1.4964	13773.9
0.7	0.12	14	1186.79	1388.89	69.4444	59.3393	60.0544	1.20514	13.5216	0.5114
1	0.12	10	607.861	694.444	69.4444	60.7861	60.0544	1.20373	13.5216	0.535385
0.3	0.008	14	711837	729167	15625	15253.7	15437.1	1.20267	1.2025	33654.3
0.8	0.15	13	603.832	722.222	44.4444	37.1589	37.6044	1.19909	15.39	0.198532
0.4	0.03	9	23644.8	25000	1111.11	1050.88	1063.47	1.19798	4.2876	158.491
0.2	0.0125	5	155165	160000	6400	6206.61	6280.96	1.19786	1.86	5527.38
1	0.1	10	891.268	1000	100	89.1268	88.06	1.19699	11.94	1.13814
0.1	0.006	5	1.36004e+06	1.38889e+06	27777.8	27200.9	27526.1	1.19586	0.905904	105811
0.5	0.09	11	2387.43	2716.05	123.457	108.52	109.817	1.19529	11.0484	1.68254
0.2	0.03	1	5254.63	5555.56	1111.11	1050.93	1063.47	1.1937	4.2876	157.375
0.3	0.009	12	481420	493827	12345.7	12035.5	12179	1.19262	1.34978	20603
0.6	0.13	11	919.683	1084.81	59.1716	50.1645	50.7624	1.19178	14.2116	0.357425
0.2	0.007	10	997763	1.02041e+06	20408.2	19955.3	20193	1.19115	1.05454	56500.2
0.5	0.11	4	583.715	661.157	82.6446	72.9644	72.0955	1.19077	12.7644	0.754874
0.4	0.01	15	365051	375000	10000	9734.69	9850.36	1.18827	1.4964	13380.6
0.2	0.03	3	15764.8	16666.7	1111.11	1050.99	1063.47	1.18768	4.2876	155.811
0.6	0.1	13	1885.58	2166.67	100	87.0269	88.06	1.18712	11.94	1.06732
0.9	0.05	4	1676.61	1777.78	400	377.238	372.76	1.18698	6.81	20.05
0.4	0.015	11	118109	122222	4444.44	4294.88	4345.8	1.18576	2.2194	2593.56
0.4	0.09	2	555.671	617.284	123.457	111.134	109.817	1.18545	11.0484	1.73566
1	0.08	9	1279.53	1406.25	156.25	142.17	140.485	1.18537	10.0896	2.84003
0.3	0.0175	7	73359.9	76190.5	3265.31	3144	3181.24	1.18453	2.5746	1386.93
1	0.07	8	1502.47	1632.65	204.082	187.809	185.584	1.1845	9.0636	4.94886
0.2	0.12	1	296.757	347.222	69.4444	59.3515	60.0544	1.18439	13.5216	0.494145
0.3	0.08	6	2776.82	3125	156.25	138.841	140.485	1.18411	10.0896	2.70282
0.1	0.004	11	6.75336e+06	6875000	62500	61394.2	62120.9	1.18365	0.606624	528078
0.1	0.005	7	2.74633e+06	2800000	40000	39233.3	39697.4	1.18289	0.7566	215375
0.2	0.009	7	421287	432099	12345.7	12036.8	12179	1.18194	1.34978	20240
0.2	0.04	3	8748.42	9375	625	583.228	590.11	1.17995	5.5824	47.3591
1	0.04	2	1194.31	1250	625	597.154	590.11	1.17965	5.5824	49.6229
0.5	0.12	4	486.168	555.556	69.4444	60.7709	60.0544	1.17901	13.5216	0.513368
0.9	0.07	7	1460.65	1587.3	204.082	187.798	185.584	1.17867	9.0636	4.89963
0.3	0.12	5	989.258	1157.41	69.4444	59.3555	60.0544	1.17761	13.5216	0.488571
0.1	0.008	2	305150	312500	15625	15257.5	15437.1	1.17736	1.2025	32268.6
0.3	0.04	6	11664.9	12500	625	583.243	590.11	1.17735	5.5824	47.1529
0.9	0.11	9	729.535	826.446	82.6446	72.9535	72.0955	1.17602	12.7644	0.736071
0.7	0.14	6	376.871	437.318	51.0204	43.9682	43.4518	1.17447	14.8344	0.266662
0.3	0.03	6	21022.6	22222.2	1111.11	1051.13	1063.47	1.17391	4.2876	152.258
0.1	0.007	1	199587	204082	20408.2	19958.7	20193	1.17358	1.05454	54864.8
0.2	0.008	8	610323	625000	15625	15258.1	15437.1	1.17341	1.2025	32055.2
0.4	0.0175	10	78609.4	81632.7	3265.31	3144.37	3181.24	1.17235	2.5746	1358.88
0.2	0.015	4	85909.7	88888.9	4444.44	4295.49	4345.8	1.1714	2.2194	2531.83
0.2	0.006	12	1.63246e+06	1.66667e+06	27777.8	27207.7	27526.1	1.17054	0.905904	101428
0.2	0.01	6	292095	300000	10000	9736.49	9850.36	1.16956	1.4964	12967.4
0.7	0.05	2	1077.63	1142.86	400	377.171	372.76	1.1694	6.81	19.4537
0.8	0.07	6	1408.34	1530.61	204.082	187.779	185.584	1.1685	9.0636	4.81445
0.5	0.015	14	120277	124444	4444.44	4295.61	4345.8	1.16849	2.2194	2519.4
0.7	0.13	13	931.843	1098.9	59.1716	50.1762	50.7624	1.16829	14.2116	0.343634
0.2	0.04	1	2916.49	3125	625	583.297	590.11	1.16798	5.5824	46.4144
0.5	0.0175	13	81757.7	84898	3265.31	3144.53	3181.24	1.16747	2.5746	1347.72
0.8	0.14	14	751.642	892.857	51.0204	42.951	43.4518	1.16614	14.8344	0.250868
0.4	0.0125	12	186259	192000	6400	6208.65	6280.96	1.1647	1.86	5229.08
0.3	0.008	13	661243	677083	15625	15259.5	15437.1	1.16421	1.2025	31560.2
0.5	0.11	10	1425.34	1652.89	82.6446	71.2669	72.0955	1.16265	12.7644	0.686559
0.3	0.05	6	7369.61	8000	400	368.481	372.76	1.16137	6.81	18.3136
0.6	0.07	14	4280.61	4761.9	204.082	183.455	185.584	1.16091	9.0636	4.53578
0.6	0.09	5	925.886	1028.81	123.457	111.106	109.817	1.16065	11.0484	1.66296
0.9	0.08	8	1263.41	1388.89	156.25	142.134	140.485	1.15993	10.0896	2.71803
0.1	0.007	3	598866	612245	20408.2	19962.2	20193	1.15595	1.05454	53246.7
0.5	0.08	1	284.253	312.5	156.25	142.126	140.485	1.15482	10.0896	2.69386
0.6	0.04	14	13612.2	14583.3	625	583.38	590.11	1.15359	5.5824	45.2906
0.3	0.007	15	998136	1.02041e+06	20408.2	19962.7	20193	1.15334	1.05454	53009.3
0.3	0.01	10	324603	333333	10000	9738.09	9850.36	1.15285	1.4964	12603.7
0.3	0.07	6	3669.42	4081.63	204.082	183.471	185.584	1.15205	9.0636	4.46763
0.8	0.13	15	940.957	1109.47	59.1716	50.1844	50.7624	1.15171	14.2116	0.334057
1	0.05	5	1885.5	2000	400	377.1	372.76	1.15093	6.81	18.8371
0.7	0.07	5	1341.03	1457.73	204.082	187.744	185.584	1.15005	9.0636	4.66193
0.2	0.02	1	11996.4	12500	2500	2399.28	2426.86	1.14931	2.9256	760.387
0.1	0.004	10	6.14152e+06	6250000	62500	61415.2	62120.9	1.149	0.606624	497954
0.9	0.12	9	607.523	694.444	69.4444	60.7523	60.0544	1.14875	13.5216	0.487056
0.6	0.02	15	59982.7	62500	2500	2399.31	2426.86	1.14839	2.9256	759.188
0.3	0.06	6	5054.72	5555.56	277.778	252.736	255.638	1.14805	7.9704	8.41892
0.2	0.05	3	5527.94	6000	400	368.529	372.76	1.14805	6.81	17.9005
0.5	0.1	4	712.66	800	100	89.0825	88.06	1.14784	11.94	1.04556
0.4	0.01	14	340851	350000	10000	9738.59	9850.36	1.14767	1.4964	12491.8
0.9	0.1	9	890.817	1000	100	89.0817	88.06	1.14689	11.94	1.04381
0.4	0.1	8	1741.23	2000	100	87.0617	88.06	1.14665	11.94	0.996586
0.3	0.009	11	441504	452675	12345.7	12041	12179	1.14628	1.34978	19050.6
0.6	0.03	14	24533.1	25925.9	1111.11	1051.42	1063.47	1.14626	4.2876	145.251
0.6	0.05	14	8599.25	9333.33	400	368.539	372.76	1.14526	6.81	17.8145
0.2	0.007	9	898405	918367	20408.2	19964.6	20193	1.14401	1.05454	52165.1
0.6	0.06	14	5897.48	6481.48	277.778	252.749	255.638	1.14289	7.9704	8.34428
0.2	0.005	15	2.94368e+06	3e+06	40000	39249.1	39697.4	1.14216	0.7566	200962
0.7	0.14	12	736.48	874.636	51.0204	42.9613	43.4518	1.14176	14.8344	0.240607
0.5	0.0125	15	186306	192000	6400	6210.2	6280.96	1.13942	1.86	5007.04
0.5	0.02	12	57588.8	60000	2500	2399.53	2426.86	1.13888	2.9256	746.803
0.3	0.0125	8	165610	170667	6400	6210.38	6280.96	1.13645	1.86	4981.26
0.2	0.09	3	1628.76	1851.85	123.457	108.584	109.817	1.13559	11.0484	1.52046
0.5	0.15	1	76.0727	88.8889	44.4444	38.0363	37.6044	1.13551	15.39	0.186542
0.7	0.06	4	1477.54	1587.3	277.778	258.569	255.638	1.13361	7.9704	8.59177
0.8	0.06	5	1616.05	1736.11	277.778	258.567	255.638	1.13296	7.9704	8.5818
0.2	0.006	11	1.49698e+06	1.52778e+06	27777.8	27217.8	27526.1	1.13294	0.905904	95085.9
0.2	0.02	3	35995.4	37500	2500	2399.69	2426.86	1.13214	2.9256	738.088
0.1	0.005	6	2.35521e+06	2400000	40000	39253.5	39697.4	1.13083	0.7566	197037
0.4	0.009	15	451611	462963	12345.7	12043	12179	1.12994	1.34978	18517.1
0.3	0.015	7	100269	103704	4444.44	4297.25	4345.8	1.12993	2.2194	2357.69
0.1	0.006	4	1.08875e+06	1.11111e+06	27777.8	27218.8	27526.1	1.12925	0.905904	94475.3
0.8	0.08	7	1243.25	1367.19	156.25	142.086	140.485	1.12668	10.0896	2.56275
0.4	0.02	9	53996.1	56250	2500	2399.83	2426.86	1.12652	2.9256	730.86
0.7	0.15	11	584.355	698.413	44.4444	37.1862	37.6044	1.12469	15.39	0.174915
0.9	0.06	6	1723.63	1851.85	277.778	258.545	255.638	1.12437	7.9704	8.45063
0.3	0.008	12	610621	625000	15625	15265.5	15437.1	1.12394	1.2025	29438.1
0.3	0.007	14	931899	952381	20408.2	19969.3	20193	1.12014	1.05454	50034.7
0.5	0.08	11	3056.44	3437.5	156.25	138.929	140.485	1.11997	10.0896	2.42101
0.2	0.0175	1	15730.2	16326.5	3265.31	3146.04	3181.24	1.11894	2.5746	1239.2
1	0.13	10	513.365	591.716	59.1716	51.3365	50.7624	1.11844	14.2116	0.32967
0.4	0.015	10	107443	111111	4444.44	4297.74	4345.8	1.11839	2.2194	2310.3
0.2	0.008	7	534343	546875	15625	15267	15437.1	1.11456	1.2025	28954
0.2	0.06	3	3792.3	4166.67	277.778	252.82	255.638	1.11454	7.9704	7.93993
0.6	0.07	4	1251.17	1360.54	204.082	187.676	185.584	1.11422	9.0636	4.37276
0.2	0.005	14	2.74821e+06	2800000	40000	39260.1	39697.4	1.11373	0.7566	191188
0.5	0.015	13	111746	115556	4444.44	4297.94	4345.8	1.11365	2.2194	2290.95
1	0.06	7	1809.62	1944.44	277.778	258.516	255.638	1.11354	7.9704	8.28689
0.5	0.03	11	23138.7	24444.4	1111.11	1051.76	1063.47	1.11354	4.2876	137.166
0.2	0.009	6	361348	370370	12345.7	12044.9	12179	1.11331	1.34978	17982.1
1	0.09	10	1110.53	1234.57	123.457	111.053	109.817	1.11292	11.0484	1.52751
0.3	0.02	6	48003	50000	2500	2400.15	2426.86	1.11279	2.9256	713.346
0.2	0.05	1	1843.29	2000	400	368.659	372.76	1.11248	6.81	16.8204
0.1	0.004	9	5.52937e+06	5625000	62500	61437.4	62120.9	1.1124	0.606624	467079
0.6	0.14	10	716.235	850.34	51.0204	42.9741	43.4518	1.11165	14.8344	0.228218
0.6	0.0175	15	78657.1	81632.7	3265.31	3146.28	3181.24	1.11093	2.5746	1221.72
0.5	0.04	11	12839.9	13750	625	583.63	590.11	1.11026	5.5824	41.9881
0.8	0.11	8	729.048	826.446	82.6446	72.9048	72.0955	1.11	12.7644	0.65487
0.4	0.0125	11	170831	176000	6400	6212.05	6280.96	1.10923	1.86	4748.06
0.5	0.13	4	410.652	473.373	59.1716	51.3315	50.7624	1.10878	14.2116	0.323938
0.6	0.06	3	1292.52	1388.89	277.778	258.504	255.638	1.10863	7.9704	8.21303
0.4	0.01	13	316637	325000	10000	9742.68	9850.36	1.10526	1.4964	11595.4
0.5	0.0175	12	75517	78367.3	3265.31	3146.54	3181.24	1.10268	2.5746	1203.83
0.2	0.0175	3	47199.2	48979.6	3265.31	3146.62	3181.24	1.10029	2.5746	1198.67
0.1	0.007	2	399468	408163	20408.2	19973.4	20193	1.09917	1.05454	48198.8
0.2	0.0125	4	124254	128000	6400	6212.68	6280.96	1.09903	1.86	4662.06
0.2	0.08	3	2084.38	2343.75	156.25	138.958	140.485	1.0986	10.0896	2.33051
0.6	0.14	5	366.119	425.17	51.0204	43.9343	43.4518	1.09808	14.8344	0.232742
0.3	0.009	10	401561	411523	12345.7	12046.8	12179	1.0975	1.34978	17480.5
0.8	0.05	1	471.12	500	400	376.896	372.76	1.09739	6.81	17.1065
1	0.15	9	342.194	400	44.4444	38.0215	37.6044	1.09693	15.39	0.173948
0.3	0.01	9	292304	300000	10000	9743.48	9850.36	1.09693	1.4964	11423.1
0.2	0.07	3	2753.63	3061.22	204.082	183.575	185.584	1.09442	9.0636	4.03643
0.2	0.007	8	798977	816327	20408.2	19974.4	20193	1.09408	1.05454	47757.8
0.5	0.0125	14	173964	179200	6400	6213	6280.96	1.09389	1.86	4619.01
0.7	0.1	15	1866.59	2142.86	100	87.1073	88.06	1.09366	11.94	0.907554
0.2	0.006	10	1.36142e+06	1.38889e+06	27777.8	27228.4	27526.1	1.09334	0.905904	88624.8
0.4	0.009	14	421660	432099	12345.7	12047.4	12179	1.09253	1.34978	17324.3
0.4	0.0175	9	70804.6	73469.4	3265.31	3146.87	3181.24	1.09204	2.5746	1180.96
0.5	0.05	11	8112.22	8800	400	368.737	372.76	1.09094	6.81	16.1822
0.2	0.01	5	243603	250000	10000	9744.1	9850.36	1.09047	1.4964	11290.4
0.6	0.02	14	56018.5	58333.3	2500	2400.79	2426.86	1.08573	2.9256	679.445
0.3	0.007	13	865632	884354	20408.2	19976.1	20193	1.08547	1.05454	47017.6
0.8	0.1	8	890.251	1000	100	89.0251	88.06	1.08406	11.94	0.931395
0.2	0.005	13	2.55266e+06	2600000	40000	39271.6	39697.4	1.08403	0.7566	181233
0.5	0.07	11	4039.1	4489.8	204.082	183.596	185.584	1.08335	9.0636	3.95604
0.1	0.003	15	1.64129e+07	1.66667e+07	111111	109419	110604	1.083	0.455976	1.40426e+06
0.3	0.008	11	559970	572917	15625	15271.9	15437.1	1.08166	1.2025	27288
0.7	0.08	6	1217.32	1339.29	156.25	142.021	140.485	1.08145	10.0896	2.35896
0.3	0.0175	6	62944.6	65306.1	3265.31	3147.23	3181.24	1.08059	2.5746	1156.58
0.1	0.006	1	272320	277778	27777.8	27232	27526.1	1.08007	0.905904	86509.7
0.8	0.12	8	607.1	694.444	69.4444	60.71	60.0544	1.07979	13.5216	0.429732
1	0.04	3	1789.61	1875	625	596.537	590.11	1.07742	5.5824	41.3094
0.5	0.06	11	5564.1	6111.11	277.778	252.913	255.638	1.07718	7.9704	7.42201
0.2	0.015	1	21497.5	22222.2	4444.44	4299.5	4345.8	1.07702	2.2194	2144.3
0.1	0.005	5	1.96375e+06	2e+06	40000	39274.9	39697.4	1.07562	0.7566	178462
0.5	0.14	8	687.838	816.327	51.0204	42.9898	43.4518	1.07465	14.8344	0.213433
0.6	0.09	13	2354.07	2674.9	123.457	108.649	109.817	1.07458	11.0484	1.3631
0.1	0.004	8	4.91688e+06	5000000	62500	61461	62120.9	1.07364	0.606624	435429
0.6	0.11	12	1426.6	1652.89	82.6446	71.3301	72.0955	1.07303	12.7644	0.585829
0.9	0.04	2	1325.52	1388.89	625	596.486	590.11	1.06887	5.5824	40.6489
0.9	0.15	8	337.872	395.062	44.4444	38.0106	37.6044	1.06854	15.39	0.164965
0.4	0.03	8	21044.8	22222.2	1111.11	1052.24	1063.47	1.06736	4.2876	126.139
0.4	0.008	15	572782	585938	15625	15274.2	15437.1	1.06658	1.2025	26540
0.9	0.09	9	1110	1234.57	123.457	111	109.817	1.06558	11.0484	1.39899
0.2	0.11	1	356.681	413.223	82.6446	71.3361	72.0955	1.06458	12.7644	0.576733
0.5	0.02	11	52829.2	55000	2500	2401.33	2426.86	1.06334	2.9256	651.997
0.6	0.015	15	107502	111111	4444.44	4300.08	4345.8	1.06327	2.2194	2090.47
0.1	0.006	3	817097	833333	27777.8	27236.6	27526.1	1.06319	0.905904	83853.9
0.4	0.15	2	190.041	222.222	44.4444	38.0081	37.6044	1.06207	15.39	0.162953
0.3	0.0125	7	145016	149333	6400	6214.99	6280.96	1.06153	1.86	4352.57
0.9	0.13	9	513.069	591.716	59.1716	51.3069	50.7624	1.0613	14.2116	0.296503
0.4	0.01	12	292409	300000	10000	9746.96	9850.36	1.06087	1.4964	10692
0.1	0.003	14	1.53222e+07	1.55556e+07	111111	109444	110604	1.06006	0.455976	1.34601e+06
0.2	0.13	2	502.299	591.716	59.1716	50.2299	50.7624	1.06003	14.2116	0.283507
0.3	0.006	15	1.36188e+06	1.38889e+06	27777.8	27237.5	27526.1	1.05953	0.905904	83284.4
0.2	0.015	3	64504.9	66666.7	4444.44	4300.33	4345.8	1.05751	2.2194	2068.12
0.5	0.015	12	103209	106667	4444.44	4300.38	4345.8	1.05624	2.2194	2063.2
0.6	0.03	13	22801.1	24074.1	1111.11	1052.36	1063.47	1.05606	4.2876	123.511
0.4	0.12	7	1039.97	1215.28	69.4444	59.4271	60.0544	1.05568	13.5216	0.393581
0.6	0.0175	14	73454.3	76190.5	3265.31	3148.04	3181.24	1.05452	2.5746	1102.03
0.5	0.09	4	887.897	987.654	123.457	110.987	109.817	1.05448	11.0484	1.3697
0.4	0.009	13	391692	401235	12345.7	12052.1	12179	1.05346	1.34978	16119.9
0.2	0.005	12	2.35702e+06	2400000	40000	39283.7	39697.4	1.05292	0.7566	171088
0.2	0.008	6	458292	468750	15625	15276.4	15437.1	1.05197	1.2025	25825.8
0.2	0.006	9	1.22579e+06	1250000	27777.8	27239.7	27526.1	1.05152	0.905904	82043
0.4	0.0125	10	155391	160000	6400	6215.64	6280.96	1.05084	1.86	4266.25
0.2	0.06	1	1264.9	1388.89	277.778	252.98	255.638	1.05047	7.9704	7.06221
0.3	0.007	12	799332	816327	20408.2	19983.3	20193	1.04917	1.05454	43956.9
0.4	0.04	8	11679.7	12500	625	583.986	590.11	1.04865	5.5824	37.5028
0.4	0.015	9	96767.2	100000	4444.44	4300.76	4345.8	1.04727	2.2194	2028.65
0.5	0.0125	13	161614	166400	6400	6215.92	6280.96	1.04634	1.86	4230.15
0.3	0.009	9	361589	370370	12345.7	12053	12179	1.04599	1.34978	15894.3
0.4	0.09	8	2173.6	2469.14	123.457	108.68	109.817	1.04583	11.0484	1.29188
0.2	0.007	7	699471	714286	20408.2	19984.9	20193	1.04105	1.05454	43285.9
0.2	0.009	5	301341	308642	12345.7	12053.6	12179	1.04051	1.34978	15729.8
0.6	0.04	13	12654.1	13541.7	625	584.036	590.11	1.03995	5.5824	36.8896
0.5	0.01	15	292471	300000	10000	9749.04	9850.36	1.03931	1.4964	10266.3
0.3	0.015	6	86023.2	88888.9	4444.44	4301.16	4345.8	1.03795	2.2194	1993.08
0.3	0.01	8	259978	266667	10000	9749.19	9850.36	1.03769	1.4964	10234.7
0.3	0.008	10	509288	520833	15625	15278.6	15437.1	1.03716	1.2025	25110.7
0.1	0.003	13	1.42311e+07	1.44444e+07	111111	109470	110604	1.0361	0.455976	1.28645e+06
0.5	0.07	3	1125.16	1224.49	204.082	187.527	185.584	1.0361	9.0636	3.77512
0.5	0.0175	11	69270.5	71836.7	3265.31	3148.66	3181.24	1.03468	2.5746	1061.37
0.4	0.14	6	645.116	765.306	51.0204	43.0077	43.4518	1.03258	14.8344	0.197217
0.1	0.004	7	4.30402e+06	4375000	62500	61486	62120.9	1.03248	0.606624	403008
0.4	0.008	14	534778	546875	15625	15279.4	15437.1	1.03244	1.2025	24885.2
0.4	0.02	8	48041.4	50000	2500	2402.07	2426.86	1.03201	2.9256	614.527
0.8	0.15	7	332.466	388.889	44.4444	37.9961	37.6044	1.03087	15.39	0.15342
0.3	0.006	14	1.27146e+06	1.2963e+06	27777.8	27245.5	27526.1	1.03008	0.905904	78763.9
0.6	0.15	9	558.324	666.667	44.4444	37.2216	37.6044	1.02863	15.39	0.146591
0.2	0.03	2	10526.6	11111.1	1111.11	1052.66	1063.47	1.02745	4.2876	116.974
0.4	0.08	2	709.703	781.25	156.25	141.941	140.485	1.02557	10.0896	2.11906
0.7	0.11	7	728.42	826.446	82.6446	72.842	72.0955	1.02474	12.7644	0.557174
0.7	0.05	3	1614.07	1714.29	400	376.616	372.76	1.02375	6.81	14.8657
0.2	0.0125	1	31087.6	32000	6400	6217.52	6280.96	1.02041	1.86	4025.14
0.6	0.02	13	52050.9	54166.7	2500	2402.35	2426.86	1.02032	2.9256	600.82
0.2	0.005	11	2.1613e+06	2200000	40000	39296.4	39697.4	1.02027	0.7566	160745
0.2	0.02	2	24023.6	25000	2500	2402.36	2426.86	1.01991	2.9256	600.339
0.8	0.05	4	1883	2000	400	376.6	372.76	1.01978	6.81	14.7494
0.1	0.005	4	1.57189e+06	1.6e+06	40000	39297.4	39697.4	1.01788	0.7566	160001
0.5	0.1	10	1743.47	2000	100	87.1733	88.06	1.01721	11.94	0.786295
0.6	0.08	5	1182.73	1302.08	156.25	141.928	140.485	1.01646	10.0896	2.08121
0.7	0.03	15	22559.8	23809.5	1111.11	1052.79	1063.47	1.0144	4.2876	114.052
0.4	0.01	11	268165	275000	10000	9751.45	9850.36	1.01426	1.4964	9782.28
0.6	0.015	14	100385	103704	4444.44	4302.21	4345.8	1.01328	2.2194	1900.39
0.4	0.05	8	7380.42	8000	400	369.021	372.76	1.01325	6.81	13.9809
0.1	0.006	2	545001	555556	27777.8	27250	27526.1	1.01317	0.905904	76224.9
0.4	0.009	12	361709	370370	12345.7	12057	12179	1.01256	1.34978	14904.5
0.3	0.007	11	732997	748299	20408.2	19990.8	20193	1.01106	1.05454	40852.3
0.1	0.003	12	1.31397e+07	1.33333e+07	111111	109497	110604	1.011	0.455976	1.2255e+06
0.6	0.06	1	430.414	462.963	277.778	258.248	255.638	1.0109	7.9704	6.81538
0.3	0.14	4	573.563	680.272	51.0204	43.0172	43.4518	1.01027	14.8344	0.18887
0.7	0.11	14	1427.5	1652.89	82.6446	71.3752	72.0955	1.00929	12.7644	0.518947
0.6	0.05	13	7995.79	8666.67	400	369.036	372.76	1.00899	6.81	13.8647
0.6	0.08	13	3013.47	3385.42	156.25	139.083	140.485	1.00803	10.0896	1.96559
0.2	0.01	4	195042	200000	10000	9752.09	9850.36	1.00769	1.4964	9657.08
0.2	0.006	8	1.09007e+06	1.11111e+06	27777.8	27251.7	27526.1	1.00723	0.905904	75342.7
0.4	0.0175	8	62990.4	65306.1	3265.31	3149.52	3181.24	1.00701	2.5746	1005.9
0.3	0.11	5	1189.62	1377.41	82.6446	71.377	72.0955	1.00661	12.7644	0.516231
0.8	0.09	8	1109.33	1234.57	123.457	110.933	109.817	1.00622	11.0484	1.24597
0.5	0.03	10	21058	22222.2	1111.11	1052.9	1063.47	1.00386	4.2876	111.717
0.3	0.03	5	17548.4	18518.5	1111.11	1052.9	1063.47	1.00376	4.2876	111.695
0.7	0.1	7	889.521	1000	100	88.9521	88.06	1.00294	11.94	0.795905
0.6	0.0125	15	155466	160000	6400	6218.62	6280.96	1.0024	1.86	3885.73
0.5	0.01	14	273076	280000	10000	9752.73	9850.36	1.00104	1.4964	9531.43
0.2	0.0125	3	93280.9	96000	6400	6218.73	6280.96	1.00074	1.86	3873.02
0.2	0.0175	2	31497.3	32653.1	3265.31	3149.73	3181.24	1.00022	2.5746	992.527
0.9	0.05	5	2091.79	2222.22	400	376.523	372.76	0.999398	6.81	14.1599
0.3	0.006	13	1.181e+06	1.2037e+06	27777.8	27253.8	27526.1	0.999307	0.905904	74174
0.2	0.004	15	4.61304e+06	4687500	62500	61507.2	62120.9	0.997685	0.606624	376564
0.2	0.07	1	918.759	1020.41	204.082	183.752	185.584	0.997361	9.0636	3.35868
0.4	0.007	15	749758	765306	20408.2	19993.6	20193	0.997299	1.05454	39758.6
0.4	0.008	13	496754	507812	15625	15284.8	15437.1	0.996789	1.2025	23212.6
0.5	0.0125	12	149256	153600	6400	6218.98	6280.96	0.996562	1.86	3841.03
0.5	0.015	11	94664.8	97777.8	4444.44	4302.95	4345.8	0.995996	2.2194	1836.74
0.6	0.0175	13	68247.3	70748.3	3265.31	3149.88	3181.24	0.995626	2.5746	983.512
0.5	0.12	9	1070.34	1250	69.4444	59.4636	60.0544	0.993682	13.5216	0.349138
0.5	0.009	15	361780	370370	12345.7	12059.3	12179	0.99258	1.34978	14327.8
0.2	0.1	1	435.977	500	100	87.1955	88.06	0.991501	11.94	0.747436
0.3	0.009	8	321586	329218	12345.7	12059.5	12179	0.991429	1.34978	14294.9
1	0.07	9	1686.98	1836.73	204.082	187.442	185.584	0.991036	9.0636	3.45075
0.7	0.12	7	606.554	694.444	69.4444	60.6554	60.0544	0.99072	13.5216	0.361111
0.3	0.008	9	458573	468750	15625	15285.8	15437.1	0.990157	1.2025	22907.7
0.3	0.02	5	40051.1	41666.7	2500	2403.07	2426.86	0.990102	2.9256	566.098
0.4	0.08	8	2782.17	3125	156.25	139.108	140.485	0.989651	10.0896	1.89527
0.8	0.13	8	512.697	591.716	59.1716	51.2697	50.7624	0.989619	14.2116	0.25743
0.5	0.06	2	1032.77	1111.11	277.778	258.193	255.638	0.989512	7.9704	6.52725
0.4	0.0125	9	139937	144000	6400	6219.44	6280.96	0.989189	1.86	3784.96
0.7	0.02	15	51494.8	53571.4	2500	2403.09	2426.86	0.989135	2.9256	565.003
0.7	0.04	15	12521.4	13392.9	625	584.331	590.11	0.988994	5.5824	33.3968
0.1	0.004	6	3.69076e+06	3750000	62500	61512.7	62120.9	0.988708	0.606624	369884
0.4	0.11	3	546.111	619.835	82.6446	72.8148	72.0955	0.987778	12.7644	0.517318
0.7	0.09	15	2330.21	2645.5	123.457	108.743	109.817	0.987135	11.0484	1.15228
0.2	0.005	10	1.96549e+06	2e+06	40000	39309.8	39697.4	0.98589	0.7566	150196
0.2	0.008	5	382161	390625	15625	15286.4	15437.1	0.985597	1.2025	22699.3
0.2	0.007	6	599882	612245	20408.2	19996.1	20193	0.984663	1.05454	38767.1
0.1	0.003	11	1.20479e+07	1.22222e+07	111111	109526	110604	0.984655	0.455976	1.16306e+06
0.6	0.06	13	5484.82	6018.52	277.778	253.146	255.638	0.984511	7.9704	6.21129
0.5	0.02	10	48064.3	50000	2500	2403.22	2426.86	0.983849	2.9256	559.04
0.4	0.06	8	5063	5555.56	277.778	253.15	255.638	0.982705	7.9704	6.18875
0.3	0.0125	6	124398	128000	6400	6219.89	6280.96	0.981865	1.86	3729.65
1	0.08	10	1418.77	1562.5	156.25	141.877	140.485	0.981189	10.0896	1.93789
0.6	0.07	13	3981.95	4421.77	204.082	183.782	185.584	0.980726	9.0636	3.24864
0.7	0.15	6	325.509	380.952	44.4444	37.9761	37.6044	0.978648	15.39	0.138125
1	0.11	11	800.872	909.091	82.6446	72.8066	72.0955	0.976595	12.7644	0.505557
0.5	0.14	4	351.043	408.163	51.0204	43.8804	43.4518	0.976592	14.8344	0.18364
0.1	0.005	1	393135	400000	40000	39313.5	39697.4	0.976475	0.7566	147369
1	0.05	6	2258.6	2400	400	376.434	372.76	0.976041	6.81	13.4994
0.3	0.01	7	227623	233333	10000	9755.27	9850.36	0.974793	1.4964	9042.8
0.2	0.004	14	4.30653e+06	4375000	62500	61521.8	62120.9	0.973752	0.606624	358884
1	0.04	1	595.91	625	625	595.91	590.11	0.973272	5.5824	33.638
0.5	0.04	10	11688.6	12500	625	584.429	590.11	0.971989	5.5824	32.2691
0.2	0.04	2	5844.29	6250	625	584.429	590.11	0.97198	5.5824	32.2685
0.4	0.015	8	86079.4	88888.9	4444.44	4303.97	4345.8	0.971952	2.2194	1749.96
0.4	0.07	8	3675.98	4081.63	204.082	183.799	185.584	0.971345	9.0636	3.18738
0.3	0.007	10	666626	680272	20408.2	19998.8	20193	0.970936	1.05454	37704
0.3	0.0175	5	52511.1	54421.8	3265.31	3150.67	3181.24	0.970298	2.5746	934.578
0.2	0.015	2	43040.7	44444.4	4444.44	4304.07	4345.8	0.969745	2.2194	1742.1
0.4	0.009	11	331707	339506	12345.7	12062.1	12179	0.969623	1.34978	13678.9
0.4	0.12	3	454.818	520.833	69.4444	60.6424	60.0544	0.969554	13.5216	0.345698
1	0.14	10	438.771	510.204	51.0204	43.8771	43.4518	0.969305	14.8344	0.180883
0.7	0.0175	15	67516.3	69970.8	3265.31	3150.76	3181.24	0.967311	2.5746	928.887
0.3	0.006	12	1.0905e+06	1.11111e+06	27777.8	27262.5	27526.1	0.967091	0.905904	69512.9
0.9	0.07	8	1665.75	1814.06	204.082	187.396	185.584	0.966919	9.0636	3.28324
0.4	0.007	14	699988	714286	20408.2	19999.7	20193	0.966517	1.05454	37364.9
0.4	0.01	10	243905	250000	10000	9756.19	9850.36	0.965202	1.4964	8867.41
0.2	0.08	1	695.716	781.25	156.25	139.143	140.485	0.964341	10.0896	1.80047
0.2	0.009	4	241254	246914	12345.7	12062.7	12179	0.964332	1.34978	13531.4
1	0.1	11	978.089	1100	100	88.9172	88.06	0.964025	11.94	0.734765
0.9	0.15	14	579.373	691.358	44.4444	37.2454	37.6044	0.963925	15.39	0.128894
0.5	0.0175	10	63017.8	65306.1	3265.31	3150.89	3181.24	0.963127	2.5746	920.945
0.3	0.04	5	9741.46	10416.7	625	584.488	590.11	0.961903	5.5824	31.6092
0.6	0.03	12	21066.8	22222.2	1111.11	1053.34	1063.47	0.961708	4.2876	102.618
0.6	0.015	13	93262.8	96296.3	4444.44	4304.44	4345.8	0.961079	2.2194	1711.4
0.5	0.01	13	253671	260000	10000	9756.59	9850.36	0.961076	1.4964	8792.48
0.1	0.005	3	1.17959e+06	1200000	40000	39319.6	39697.4	0.960685	0.7566	142686
0.9	0.04	3	1986.1	2083.33	625	595.831	590.11	0.960223	5.5824	32.7334
0.2	0.006	7	954252	972222	27777.8	27264.3	27526.1	0.96019	0.905904	68533.7
0.2	0.09	1	543.863	617.284	123.457	108.773	109.817	0.960052	11.0484	1.09051
0.4	0.008	12	458712	468750	15625	15290.4	15437.1	0.959459	1.2025	21522.4
0.6	0.0125	14	145164	149333	6400	6221.3	6280.96	0.959037	1.86	3559.86
0.5	0.009	14	337779	345679	12345.7	12063.6	12179	0.957316	1.34978	13337.1
0.1	0.003	10	1.09556e+07	1.11111e+07	111111	109556	110604	0.956911	0.455976	1.09905e+06
0.6	0.12	11	1090.57	1273.15	69.4444	59.4855	60.0544	0.956503	13.5216	0.323738
0.6	0.05	2	1254.53	1333.33	400	376.359	372.76	0.956394	6.81	12.9563
0.3	0.005	15	1.96607e+06	2000000	40000	39321.3	39697.4	0.956297	0.7566	141398
0.5	0.07	1	374.747	408.163	204.082	187.373	185.584	0.954671	9.0636	3.1998
0.4	0.1	3	666.801	750	100	88.9068	88.06	0.952403	11.94	0.716987
0.6	0.02	12	48079.5	50000	2500	2403.98	2426.86	0.951866	2.9256	523.615
0.7	0.05	15	7912.58	8571.43	400	369.254	372.76	0.9496	6.81	12.2951
0.2	0.005	9	1.76958e+06	1.8e+06	40000	39323.9	39697.4	0.949581	0.7566	139437
0.2	0.004	13	3.99991e+06	4062500	62500	61537	62120.9	0.948751	0.606624	340861
0.4	0.11	1	181.96	206.612	82.6446	72.784	72.0955	0.945844	12.7644	0.473926
0.2	0.01	1	48791	50000	10000	9758.2	9850.36	0.944486	1.4964	8494.34
0.5	0.0125	11	136888	140800	6400	6222.2	6280.96	0.944315	1.86	3452.41
0.1	0.004	5	3.07705e+06	3125000	62500	61541	62120.9	0.942301	0.606624	336285
0.5	0.008	15	458796	468750	15625	15293.2	15437.1	0.941109	1.2025	20714.5
0.8	0.04	2	1489.28	1562.5	625	595.712	590.11	0.940391	5.5824	31.3826
0.3	0.008	8	407821	416667	15625	15293.3	15437.1	0.940376	1.2025	20682.6
0.3	0.015	5	71755.3	74074.1	4444.44	4305.32	4345.8	0.940364	2.2194	1639.09
0.9	0.08	9	1418.14	1562.5	156.25	141.814	140.485	0.936865	10.0896	1.76518
0.7	0.015	15	92261	95238.1	4444.44	4305.51	4345.8	0.935764	2.2194	1623.24
0.8	0.07	7	1639.2	1785.71	204.082	187.337	185.584	0.935455	9.0636	3.07109
0.4	0.007	13	650196	663265	20408.2	20006	20193	0.934366	1.05454	34942.6
0.6	0.0175	12	63036	65306.1	3265.31	3151.8	3181.24	0.933985	2.5746	866.557
0.3	0.009	7	281549	288066	12345.7	12066.4	12179	0.933491	1.34978	12687.5
0.3	0.006	11	999959	1.01852e+06	27777.8	27271.6	27526.1	0.933267	0.905904	64778.9
0.5	0.015	10	86113	88888.9	4444.44	4305.65	4345.8	0.932586	2.2194	1612.33
1	0.12	11	666.817	763.889	69.4444	60.6198	60.0544	0.932577	13.5216	0.319594
1	0.06	8	2064.35	2222.22	277.778	258.044	255.638	0.932438	7.9704	5.78931
0.7	0.12	13	1105	1289.68	69.4444	59.5	60.0544	0.93184	13.5216	0.307409
0.7	0.03	14	21073.1	22222.2	1111.11	1053.65	1063.47	0.931688	4.2876	96.3691
0.4	0.02	7	42078	43750	2500	2404.46	2426.86	0.931684	2.9256	501.847
0.6	0.1	12	1744.95	2000	100	87.2474	88.06	0.931431	11.94	0.660399
0.3	0.005	14	1.83546e+06	1.86667e+06	40000	39331.3	39697.4	0.930709	0.7566	134000
0.7	0.09	7	1108.47	1234.57	123.457	110.847	109.817	0.929587	11.0484	1.06177
1	0.04	4	2382.58	2500	625	595.645	590.11	0.929234	5.5824	30.6355
0.7	0.02	14	48090.4	50000	2500	2404.52	2426.86	0.929082	2.9256	499.073
0.4	0.03	7	18439.5	19444.4	1111.11	1053.69	1063.47	0.928717	4.2876	95.761
0.3	0.007	9	600215	612245	20408.2	20007.2	20193	0.928563	1.05454	34513.9
0.1	0.003	9	9.86291e+06	10000000	111111	109588	110604	0.927611	0.455976	1.03337e+06
0.7	0.05	1	537.497	571.429	400	376.248	372.76	0.927033	6.81	12.1657
0.7	0.08	15	2982.74	3348.21	156.25	139.195	140.485	0.926938	10.0896	1.66474
0.4	0.12	1	151.54	173.611	69.4444	60.616	60.0544	0.926484	13.5216	0.315392
0.9	0.06	7	2006.88	2160.49	277.778	258.027	255.638	0.926086	7.9704	5.70997
0.2	0.01	3	146400	150000	10000	9760.03	9850.36	0.925485	1.4964	8159.08
0.2	0.0125	2	62233.7	64000	6400	6223.37	6280.96	0.925449	1.86	3317.08
0.5	0.05	10	7386.87	8000	400	369.343	372.76	0.925064	6.81	11.6736
0.2	0.007	5	500198	510204	20408.2	20007.9	20193	0.924864	1.05454	34242
0.4	0.009	10	301687	308642	12345.7	12067.5	12179	0.924419	1.34978	12444.3
0.6	0.01	15	244005	250000	10000	9760.18	9850.36	0.923913	1.4964	8131.64
0.4	0.0125	8	124469	128000	6400	6223.46	6280.96	0.923899	1.86	3306.08
0.5	0.09	10	2176.25	2469.14	123.457	108.813	109.817	0.922911	11.0484	1.0085
0.2	0.004	12	3.69318e+06	3750000	62500	61553	62120.9	0.922571	0.606624	322477
0.6	0.04	12	11694.5	12500	625	584.724	590.11	0.921118	5.5824	29.009
0.4	0.006	15	1.02281e+06	1.04167e+06	27777.8	27275	27526.1	0.920903	0.905904	63089.4
0.5	0.009	13	313767	320988	12345.7	12068	12179	0.920485	1.34978	12339.6
0.4	0.008	11	420649	429688	15625	15296.3	15437.1	0.92027	1.2025	19815.5
0.9	0.14	15	717.596	850.34	51.0204	43.0557	43.4518	0.919954	14.8344	0.15689
0.5	0.01	12	234255	240000	10000	9760.64	9850.36	0.919232	1.4964	8050.2
0.1	0.005	2	786728	800000	40000	39336.4	39697.4	0.917566	0.7566	130276
0.7	0.06	15	5428.16	5952.38	277.778	253.314	255.638	0.917369	7.9704	5.40015
0.4	0.0175	7	55165.9	57142.9	3265.31	3152.34	3181.24	0.916726	2.5746	835.113
0.2	0.008	4	305939	312500	15625	15297	15437.1	0.916164	1.2025	19640.7
0.8	0.06	6	1935	2083.33	277.778	258	255.638	0.915557	7.9704	5.57969
0.5	0.08	4	1134.26	1250	156.25	141.783	140.485	0.915522	10.0896	1.68495
0.8	0.12	15	1115.82	1302.08	69.4444	59.5103	60.0544	0.914331	13.5216	0.296068
0.6	0.0125	13	134855	138667	6400	6224.09	6280.96	0.913753	1.86	3234.51
0.4	0.01	9	219627	225000	10000	9761.2	9850.36	0.913397	1.4964	7949.24
0.7	0.0175	14	63049	65306.1	3265.31	3152.45	3181.24	0.913224	2.5746	828.801
0.4	0.1	1	222.175	250	100	88.8702	88.06	0.911666	11.94	0.656422
0.2	0.005	8	1.57356e+06	1.6e+06	40000	39338.9	39697.4	0.91112	0.7566	128469
0.6	0.11	6	727.579	826.446	82.6446	72.7579	72.0955	0.910408	12.7644	0.438766
0.2	0.006	6	818336	833333	27777.8	27277.9	27526.1	0.910175	0.905904	61641.2
0.9	0.14	9	438.51	510.204	51.0204	43.851	43.4518	0.910166	14.8344	0.159294
0.5	0.008	14	428346	437500	15625	15298.1	15437.1	0.908918	1.2025	19334
0.3	0.01	6	195235	200000	10000	9761.73	9850.36	0.907911	1.4964	7854.89
0.2	0.009	1	60347.7	61728.4	12345.7	12069.5	12179	0.907216	1.34978	11989.6
0.6	0.015	12	86135.3	88888.9	4444.44	4306.77	4345.8	0.906439	2.2194	1523.98
0.7	0.07	15	3941.09	4373.18	204.082	183.918	185.584	0.906379	9.0636	2.77885
0.3	0.005	13	1.70481e+06	1.73333e+06	40000	39341.7	39697.4	0.903981	0.7566	126481
0.6	0.15	5	316.222	370.37	44.4444	37.9467	37.6044	0.901888	15.39	0.117126
0.3	0.05	5	6157.14	6666.67	400	369.428	372.76	0.901882	6.81	11.1009
0.5	0.15	7	521.757	622.222	44.4444	37.2683	37.6044	0.901871	15.39	0.112972
0.9	0.11	10	808.345	918.274	82.6446	72.7511	72.0955	0.901071	12.7644	0.429731
0.4	0.007	12	600381	612245	20408.2	20012.7	20193	0.900701	1.05454	32491.7
0.5	0.02	9	43293.9	45000	2500	2405.21	2426.86	0.899948	2.9256	468.535
1	0.09	11	1218.94	1358.02	123.457	110.813	109.817	0.89914	11.0484	0.992745
0.3	0.006	10	909375	925926	27777.8	27281.2	27526.1	0.897654	0.905904	59971.6
0.3	0.0125	5	103752	106667	6400	6225.1	6280.96	0.897359	1.86	3120.5
0.7	0.06	5	1842.52	1984.13	277.778	257.952	255.638	0.897196	7.9704	5.35615
0.7	0.13	7	512.218	591.716	59.1716	51.2218	50.7624	0.897027	14.2116	0.211116
0.1	0.003	8	8.76973e+06	8.88889e+06	111111	109622	110604	0.896573	0.455976	965971
0.2	0.004	11	3.38634e+06	3437500	62500	61569.8	62120.9	0.895083	0.606624	303712
0.6	0.1	6	888.545	1000	100	88.8545	88.06	0.894168	11.94	0.631243
0.4	0.13	3	384.152	443.787	59.1716	51.2202	50.7624	0.893854	14.2116	0.209612
0.1	0.004	4	2.46282e+06	2500000	62500	61570.5	62120.9	0.893794	0.606624	302846
0.4	0.006	14	954882	972222	27777.8	27282.3	27526.1	0.893577	0.905904	59432.9
0.9	0.1	10	987.259	1111.11	100	88.8533	88.06	0.89287	11.94	0.629396
0.7	0.07	6	1605.05	1749.27	204.082	187.256	185.584	0.892728	9.0636	2.79454
0.2	0.05	2	3694.64	4000	400	369.464	372.76	0.892072	6.81	10.8629
0.4	0.015	7	75379.2	77777.8	4444.44	4307.38	4345.8	0.891984	2.2194	1476.19
0.7	0.0125	15	133403	137143	6400	6225.45	6280.96	0.891594	1.86	3080.89
0.3	0.1	5	1454.73	1666.67	100	87.2837	88.06	0.889408	11.94	0.602654
0.5	0.0125	10	124512	128000	6400	6225.59	6280.96	0.889318	1.86	3065.32
0.2	0.12	2	595.252	694.444	69.4444	59.5252	60.0544	0.889047	13.5216	0.280061
0.2	0.009	3	181076	185185	12345.7	12071.8	12179	0.888742	1.34978	11510.4
0.5	0.03	9	18974	20000	1111.11	1054.11	1063.47	0.888133	4.2876	87.645
0.7	0.015	14	86151.2	88888.9	4444.44	4307.56	4345.8	0.88781	2.2194	1462.52
0.5	0.0175	9	56758.5	58775.5	3265.31	3153.25	3181.24	0.887591	2.5746	783.325
0.3	0.008	7	357031	364583	15625	15301.3	15437.1	0.887513	1.2025	18441.9
0.6	0.01	14	227820	233333	10000	9763.71	9850.36	0.887448	1.4964	7507.85
0.6	0.009	15	301802	308642	12345.7	12072.1	12179	0.88615	1.34978	11444
0.7	0.04	14	11698.7	12500	625	584.934	590.11	0.884896	5.5824	26.7915
0.5	0.06	10	5067.94	5555.56	277.778	253.397	255.638	0.884309	7.9704	5.02124
0.5	0.007	15	600480	612245	20408.2	20016	20193	0.884045	1.05454	31311.5
0.3	0.007	8	533762	544218	20408.2	20016.1	20193	0.883682	1.05454	31286
0.4	0.11	7	1250.62	1446.28	82.6446	71.4641	72.0955	0.883576	12.7644	0.398716
0.8	0.13	14	880.571	1035.5	59.1716	50.3183	50.7624	0.882431	14.2116	0.197158
0.5	0.009	12	289742	296296	12345.7	12072.6	12179	0.881924	1.34978	11336
0.8	0.08	8	1417.34	1562.5	156.25	141.734	140.485	0.881287	10.0896	1.56021
0.6	0.02	11	44104.3	45833.3	2500	2405.69	2426.86	0.880038	2.9256	448.21
0.4	0.008	10	382565	390625	15625	15302.6	15437.1	0.879011	1.2025	18093.4
0.4	0.009	9	271647	277778	12345.7	12073.2	12179	0.876686	1.34978	11203
0.3	0.005	12	1.57411e+06	1600000	40000	39352.6	39697.4	0.875993	0.7566	118836
0.5	0.01	11	214828	220000	10000	9764.89	9850.36	0.875308	1.4964	7305.61
0.5	0.008	13	397882	406250	15625	15303.2	15437.1	0.875296	1.2025	17942
0.5	0.08	10	2785.36	3125	156.25	139.268	140.485	0.874019	10.0896	1.48164
0.4	0.04	7	10237.5	10937.5	625	584.999	590.11	0.873665	5.5824	26.1216
0.3	0.009	6	241475	246914	12345.7	12073.8	12179	0.871889	1.34978	11081.7
0.6	0.12	6	605.823	694.444	69.4444	60.5823	60.0544	0.871257	13.5216	0.278601
0.7	0.1	14	1746	2000	100	87.3001	88.06	0.870416	11.94	0.577409
0.2	0.005	7	1.37742e+06	1400000	40000	39354.9	39697.4	0.870278	0.7566	117304
0.6	0.0175	11	57820.1	59863.9	3265.31	3153.82	3181.24	0.869299	2.5746	751.644
0.4	0.09	3	830.836	925.926	123.457	110.778	109.817	0.86776	11.0484	0.924074
0.6	0.05	12	7391.15	8000	400	369.558	372.76	0.866558	6.81	10.2556
0.8	0.14	13	700.026	829.082	51.0204	43.0785	43.4518	0.866552	14.8344	0.139351
0.8	0.15	12	559.221	666.667	44.4444	37.2814	37.6044	0.866519	15.39	0.104361
0.7	0.02	13	44683.1	46428.6	2500	2406.01	2426.86	0.866389	2.9256	434.533
0.6	0.0125	12	124540	128000	6400	6227.01	6280.96	0.866347	1.86	2910.34
0.2	0.004	10	3.07937e+06	3125000	62500	61587.4	62120.9	0.86614	0.606624	284551
0.5	0.015	9	77553.1	80000	4444.44	4308.51	4345.8	0.865643	2.2194	1391.01
0.9	0.04	1	661.403	694.444	625	595.263	590.11	0.865585	5.5824	26.5483
0.4	0.007	11	550542	561224	20408.2	20019.7	20193	0.865359	1.05454	30012.9
0.2	0.008	1	76523.6	78125	15625	15304.7	15437.1	0.865089	1.2025	17529.6
0.4	0.006	13	886927	902778	27777.8	27290.1	27526.1	0.865033	0.905904	55728.1
0.5	0.07	10	3679.9	4081.63	204.082	183.995	185.584	0.86385	9.0636	2.52632
0.1	0.003	7	7.67602e+06	7.77778e+06	111111	109657	110604	0.863613	0.455976	896840
0.2	0.01	2	97660.9	100000	10000	9766.09	9850.36	0.86292	1.4964	7102.03
0.6	0.03	11	19330.2	20370.4	1111.11	1054.37	1063.47	0.862744	4.2876	82.7473
0.6	0.06	4	1719.08	1851.85	277.778	257.862	255.638	0.862615	7.9704	4.94776
0.2	0.007	4	400406	408163	20408.2	20020.3	20193	0.86233	1.05454	29805
0.7	0.13	12	862.775	1014.37	59.1716	50.3285	50.7624	0.861975	14.2116	0.188199
0.3	0.02	4	32081.7	33333.3	2500	2406.13	2426.86	0.86159	2.9256	429.773
0.1	0.004	1	615911	625000	62500	61591.1	62120.9	0.860085	0.606624	280620
0.3	0.006	9	818743	833333	27777.8	27291.4	27526.1	0.860044	0.905904	55092.7
0.4	0.01	8	195330	200000	10000	9766.51	9850.36	0.858532	1.4964	7030.59
0.2	0.006	5	682305	694444	27777.8	27292.2	27526.1	0.857141	0.905904	54724.5
0.7	0.0175	13	58578.3	60641.4	3265.31	3154.21	3181.24	0.856753	2.5746	730.287
0.8	0.02	15	45117.2	46875	2500	2406.25	2426.86	0.856453	2.9256	424.707
0.5	0.007	14	560609	571429	20408.2	20021.8	20193	0.855009	1.05454	29305.3
0.3	0.0175	4	42057	43537.4	3265.31	3154.27	3181.24	0.85481	2.5746	727.007
0.4	0.0125	7	108985	112000	6400	6227.74	6280.96	0.854574	1.86	2832.44
0.9	0.12	10	673.012	771.605	69.4444	60.571	60.0544	0.85287	13.5216	0.266868
0.6	0.009	14	281775	288066	12345.7	12076.1	12179	0.85254	1.34978	10599.4
0.7	0.0125	14	124560	128000	6400	6228.02	6280.96	0.84998	1.86	2802.32
0.4	0.13	1	127.994	147.929	59.1716	51.1974	50.7624	0.849786	14.2116	0.189285
0.6	0.01	13	211627	216667	10000	9767.4	9850.36	0.849365	1.4964	6882.5
0.6	0.015	11	79002.3	81481.5	4444.44	4309.22	4345.8	0.849094	2.2194	1338.78
0.8	0.0175	15	59146.9	61224.5	3265.31	3154.5	3181.24	0.847616	2.5746	714.924
0.2	0.008	3	229611	234375	15625	15307.4	15437.1	0.847311	1.2025	16822.4
0.3	0.005	11	1.44335e+06	1.46667e+06	40000	39364.1	39697.4	0.846607	0.7566	111062
0.1	0.004	3	1.848e+06	1875000	62500	61599.9	62120.9	0.845789	0.606624	271446
0.7	0.03	13	19584.6	20634.9	1111.11	1054.56	1063.47	0.845376	4.2876	79.4765
0.3	0.06	5	4224.92	4629.63	277.778	253.495	255.638	0.845234	7.9704	4.59085
0.6	0.008	15	382698	390625	15625	15307.9	15437.1	0.843868	1.2025	16687.1
0.5	0.009	11	265703	271605	12345.7	12077.4	12179	0.841443	1.34978	10327.6
0.6	0.09	12	2178.01	2469.14	123.457	108.9	109.817	0.841442	11.0484	0.839668
0.3	0.004	15	3.08014e+06	3125000	62500	61602.8	62120.9	0.841015	0.606624	268416
0.5	0.008	12	367404	375000	15625	15308.5	15437.1	0.840093	1.2025	16539.4
0.3	0.015	4	57462.4	59259.3	4444.44	4309.68	4345.8	0.838212	2.2194	1304.96
0.7	0.015	13	80037.3	82539.7	4444.44	4309.7	4345.8	0.837738	2.2194	1303.5
0.6	0.13	10	839.017	986.193	59.1716	50.341	50.7624	0.836996	14.2116	0.177538
0.3	0.01	5	162810	166667	10000	9768.6	9850.36	0.836979	1.4964	6684.88
0.3	0.007	7	467262	476190	20408.2	20025.5	20193	0.836022	1.05454	28028.7
0.8	0.14	8	438.181	510.204	51.0204	43.8181	43.4518	0.835966	14.8344	0.134179
0.4	0.005	15	1.47631e+06	1.5e+06	40000	39368.3	39697.4	0.835731	0.7566	108250
0.2	0.004	9	2.77227e+06	2812500	62500	61606.1	62120.9	0.835573	0.606624	264982
0.4	0.008	9	344457	351562	15625	15309.2	15437.1	0.835443	1.2025	16358.3
0.2	0.003	15	8.22662e+06	8.33333e+06	111111	109688	110604	0.835286	0.455976	839442
0.4	0.006	12	818945	833333	27777.8	27298.2	27526.1	0.835145	0.905904	51974.5
0.8	0.03	15	19775.4	20833.3	1111.11	1054.69	1063.47	0.83275	4.2876	77.1396
0.9	0.09	10	1230.43	1371.74	123.457	110.739	109.817	0.83257	11.0484	0.850043
0.6	0.07	5	1559.5	1700.68	204.082	187.141	185.584	0.831482	9.0636	2.42126
0.2	0.009	2	120786	123457	12345.7	12078.6	12179	0.831369	1.34978	10083.8
0.3	0.008	6	306197	312500	15625	15309.8	15437.1	0.831307	1.2025	16198.1
0.5	0.0125	9	112125	115200	6400	6229.18	6280.96	0.831253	1.86	2681.19
0.7	0.01	15	209340	214286	10000	9769.22	9850.36	0.830554	1.4964	6583.48
0.8	0.015	15	80813.5	83333.3	4444.44	4310.05	4345.8	0.829464	2.2194	1278.09
0.5	0.01	10	195387	200000	10000	9769.37	9850.36	0.829068	1.4964	6560.14
0.1	0.003	6	6.58173e+06	6.66667e+06	111111	109696	110604	0.828572	0.455976	826112
0.1	0.002	15	3.70786e+07	37500000	250000	247191	249238	0.828362	0.304656	4.19281e+06
0.4	0.09	1	276.835	308.642	123.457	110.734	109.817	0.828219	11.0484	0.841109
0.4	0.007	10	500677	510204	20408.2	20027.1	20193	0.828148	1.05454	27507.6
1	0.13	11	563.049	650.888	59.1716	51.1862	50.7624	0.828106	14.2116	0.179671
0.4	0.07	2	935.66	1020.41	204.082	187.132	185.584	0.826985	9.0636	2.39492
0.6	0.09	6	1107.32	1234.57	123.457	110.732	109.817	0.826855	11.0484	0.838317
0.2	0.005	6	1.18115e+06	1200000	40000	39371.8	39697.4	0.826853	0.7566	105981
0.5	0.04	9	10534.9	11250	625	585.275	590.11	0.826164	5.5824	23.3804
0.4	0.009	8	241585	246914	12345.7	12079.2	12179	0.826132	1.34978	9958.15
0.3	0.03	4	14063.5	14814.8	1111.11	1054.77	1063.47	0.82534	4.2876	75.7841
0.4	0.02	6	36105	37500	2500	2407	2426.86	0.825023	2.9256	394.353
0.7	0.05	14	7394.2	8000	400	369.71	372.76	0.824909	6.81	9.30111
0.5	0.007	13	520722	530612	20408.2	20027.8	20193	0.824681	1.05454	27279.6
0.8	0.04	3	2231.31	2343.75	625	595.016	590.11	0.824576	5.5824	24.0724
0.8	0.05	5	2349.11	2500	400	375.857	372.76	0.824071	6.81	9.59346
0.7	0.05	4	2147.73	2285.71	400	375.852	372.76	0.822693	6.81	9.56114
0.3	0.09	5	1815.38	2057.61	123.457	108.923	109.817	0.820932	11.0484	0.799558
0.4	0.0175	6	47330.1	48979.6	3265.31	3155.34	3181.24	0.820746	2.5746	670.671
0.5	0.11	9	1287.16	1487.6	82.6446	71.5089	72.0955	0.820346	12.7644	0.344123
0.5	0.006	15	819066	833333	27777.8	27302.2	27526.1	0.820258	0.905904	50152.9
0.3	0.006	8	728059	740741	27777.8	27302.2	27526.1	0.820209	0.905904	50146.9
0.3	0.004	14	2.87541e+06	2.91667e+06	62500	61615.9	62120.9	0.819464	0.606624	254945
0.6	0.06	12	5071.22	5555.56	277.778	253.561	255.638	0.819047	7.9704	4.31303
0.9	0.05	6	2505.56	2666.67	400	375.834	372.76	0.818045	6.81	9.45252
0.6	0.009	13	261740	267490	12345.7	12080.3	12179	0.817438	1.34978	9751.34
0.2	0.007	1	100146	102041	20408.2	20029.3	20193	0.817258	1.05454	26794.7
0.6	0.0125	11	114218	117333	6400	6230.09	6280.96	0.81659	1.86	2588.19
0.2	0.003	14	7.67964e+06	7.77778e+06	111111	109709	110604	0.816101	0.455976	801629
0.3	0.005	10	1.31254e+06	1.33333e+06	40000	39376.2	39697.4	0.815667	0.7566	103156
0.6	0.008	14	357294	364583	15625	15312.6	15437.1	0.813181	1.2025	15505
0.4	0.005	14	1.37822e+06	1400000	40000	39377.6	39697.4	0.811984	0.7566	102234
0.1	0.002	14	3.46125e+07	35000000	250000	247232	249238	0.811563	0.304656	4.02581e+06
0.5	0.02	8	38517.3	40000	2500	2407.33	2426.86	0.811124	2.9256	381.283
0.2	0.06	2	2535.84	2777.78	277.778	253.584	255.638	0.809975	7.9704	4.21877
0.1	0.004	2	1.23244e+06	1250000	62500	61621.9	62120.9	0.809766	0.606624	248994
1	0.05	7	2630.62	2800	400	375.803	372.76	0.809752	6.81	9.2603
0.7	0.08	7	1416.32	1562.5	156.25	141.632	140.485	0.809545	10.0896	1.31462
0.6	0.01	12	195425	200000	10000	9771.26	9850.36	0.809494	1.4964	6256.46
0.3	0.0125	4	83074.1	85333.3	6400	6230.56	6280.96	0.808935	1.86	2540.28
0.8	0.11	9	817.68	929.752	82.6446	72.6827	72.0955	0.807785	12.7644	0.344709
0.5	0.0175	8	50492	52244.9	3265.31	3155.75	3181.24	0.807615	2.5746	649.553
1	0.07	10	1870.95	2040.82	204.082	187.095	185.584	0.80738	9.0636	2.28181
0.5	0.13	8	805.696	946.746	59.1716	50.356	50.7624	0.806987	14.2116	0.165133
0.4	0.015	6	64665.2	66666.7	4444.44	4311.02	4345.8	0.806967	2.2194	1210.24
0.3	0.009	5	201360	205761	12345.7	12081.6	12179	0.806562	1.34978	9495.63
0.7	0.0125	13	115713	118857	6400	6230.71	6280.96	0.806524	1.86	2525.28
0.3	0.07	5	3068.34	3401.36	204.082	184.1	185.584	0.806274	9.0636	2.2033
0.9	0.04	4	2644.02	2777.78	625	594.904	590.11	0.805847	5.5824	22.9826
0.8	0.1	9	998.714	1125	100	88.7746	88.06	0.804983	11.94	0.510683
0.6	0.02	10	40124.9	41666.7	2500	2407.49	2426.86	0.804456	2.9256	375.089
0.4	0.006	11	750933	763889	27777.8	27306.7	27526.1	0.803765	0.905904	48172.1
0.2	0.004	8	2.46504e+06	2500000	62500	61625.9	62120.9	0.803195	0.606624	245001
0.5	0.008	11	336911	343750	15625	15314.1	15437.1	0.803136	1.2025	15127.3
0.4	0.05	7	6471.33	7000	400	369.79	372.76	0.803113	6.81	8.81991
0.2	0.006	4	546144	555556	27777.8	27307.2	27526.1	0.801699	0.905904	47926.6
0.6	0.0175	10	52599.2	54421.8	3265.31	3155.95	3181.24	0.801224	2.5746	639.395
0.7	0.02	12	41272.8	42857.1	2500	2407.58	2426.86	0.800783	2.9256	371.699
0.2	0.007	3	300489	306122	20408.2	20032.6	20193	0.800364	1.05454	25706.9
0.4	0.01	7	171013	175000	10000	9772.16	9850.36	0.800274	1.4964	6115.87
0.7	0.009	15	258908	264550	12345.7	12082.4	12179	0.800032	1.34978	9343.71
0.7	0.14	11	677.4	801.749	51.0204	43.1073	43.4518	0.799355	14.8344	0.118735
0.8	0.0125	15	116834	120000	6400	6231.16	6280.96	0.799187	1.86	2479.9
0.5	0.009	10	241650	246914	12345.7	12082.5	12179	0.798827	1.34978	9315.81
0.8	0.02	14	42133.6	43750	2500	2407.63	2426.86	0.798566	2.9256	369.66
0.6	0.05	3	1878.8	2000	400	375.759	372.76	0.798217	6.81	8.99625
0.7	0.0175	12	54103.9	55976.7	3265.31	3156.06	3181.24	0.797652	2.5746	633.75
0.6	0.08	12	2787.47	3125	156.25	139.374	140.485	0.797362	10.0896	1.23502
0.3	0.004	13	2.67062e+06	2.70833e+06	62500	61629.7	62120.9	0.796951	0.606624	241237
0.6	0.04	11	10733.2	11458.3	625	585.447	590.11	0.796538	5.5824	21.7464
0.6	0.007	15	500836	510204	20408.2	20033.4	20193	0.796254	1.05454	25445.7
0.2	0.003	13	7.13251e+06	7.22222e+06	111111	109731	110604	0.796059	0.455976	763043
0.7	0.01	14	195452	200000	10000	9772.61	9850.36	0.795546	1.4964	6044.38
0.8	0.0175	14	55232.3	57142.9	3265.31	3156.13	3181.24	0.795461	2.5746	630.302
0.3	0.08	5	2322.94	2604.17	156.25	139.376	140.485	0.795454	10.0896	1.22916
0.2	0.008	2	153153	156250	15625	15315.3	15437.1	0.795204	1.2025	14832.3
0.5	0.015	8	68984.6	71111.1	4444.44	4311.54	4345.8	0.794761	2.2194	1174.19
0.5	0.006	14	764657	777778	27777.8	27309.2	27526.1	0.794473	0.905904	47073.4
0.1	0.002	13	3.21457e+07	32500000	250000	247275	249238	0.794013	0.304656	3.85492e+06
0.5	0.007	12	480818	489796	20408.2	20034.1	20193	0.792925	1.05454	25235
0.6	0.07	12	3682.5	4081.63	204.082	184.125	185.584	0.792571	9.0636	2.12962
0.1	0.003	5	5.4868e+06	5.55556e+06	111111	109736	110604	0.791426	0.455976	754255
0.4	0.008	8	306324	312500	15625	15316.2	15437.1	0.789298	1.2025	14614.6
0.5	0.06	3	1546.03	1666.67	277.778	257.671	255.638	0.789141	7.9704	4.13467
0.4	0.007	9	450785	459184	20408.2	20034.9	20193	0.788854	1.05454	24978.6
0.6	0.015	10	71863.3	74074.1	4444.44	4311.8	4345.8	0.788739	2.2194	1156.6
0.7	0.04	2	1699.43	1785.71	625	594.801	590.11	0.788731	5.5824	22.0091
0.4	0.005	13	1.28009e+06	1300000	40000	39387.3	39697.4	0.787178	0.7566	96129.9
1	0.08	11	1557.59	1718.75	156.25	141.599	140.485	0.78679	10.0896	1.24119
0.3	0.007	6	400712	408163	20408.2	20035.6	20193	0.78535	1.05454	24758.9
0.7	0.015	12	73919	76190.5	4444.44	4311.94	4345.8	0.785327	2.2194	1146.69
0.7	0.09	14	2179.26	2469.14	123.457	108.963	109.817	0.783482	11.0484	0.728814
0.8	0.015	14	75460.6	77777.8	4444.44	4312.03	4345.8	0.783207	2.2194	1140.56
0.3	0.005	9	1.18167e+06	1200000	40000	39388.9	39697.4	0.782991	0.7566	95117.9
0.6	0.11	11	1311.49	1515.15	82.6446	71.536	72.0955	0.782136	12.7644	0.313051
0.4	0.03	6	15828.4	16666.7	1111.11	1055.23	1063.47	0.781352	4.2876	67.9804
0.6	0.008	13	331878	338542	15625	15317.5	15437.1	0.78113	1.2025	14316
0.4	0.0125	6	93484.4	96000	6400	6232.29	6280.96	0.780872	1.86	2368.4
0.2	0.005	5	984745	1e+06	40000	39389.8	39697.4	0.780814	0.7566	94593.7
0.6	0.009	12	241694	246914	12345.7	12084.7	12179	0.780686	1.34978	8900.71
0.5	0.01	9	175934	180000	10000	9774.1	9850.36	0.780244	1.4964	5815.86
0.5	0.15	4	303.198	355.556	44.4444	37.8998	37.6044	0.779189	15.39	0.0872083
0.3	0.006	7	637319	648148	27777.8	27313.7	27526.1	0.777907	0.905904	45145.6
1	0.04	5	2973.64	3125	625	594.727	590.11	0.77637	5.5824	21.3193
0.7	0.04	13	10874.8	11607.1	625	585.564	590.11	0.776313	5.5824	20.6644
0.1	0.002	12	2.96784e+07	30000000	250000	247320	249238	0.775634	0.304656	3.67987e+06
0.2	0.003	12	6.58523e+06	6.66667e+06	111111	109754	110604	0.775071	0.455976	723640
0.4	0.13	6	755.581	887.574	59.1716	50.372	50.7624	0.774887	14.2116	0.152355
0.3	0.004	12	2.46576e+06	2500000	62500	61644.1	62120.9	0.773377	0.606624	227282
0.6	0.13	6	511.577	591.716	59.1716	51.1577	50.7624	0.772819	14.2116	0.156307
0.7	0.06	14	5073.56	5555.56	277.778	253.678	255.638	0.772596	7.9704	3.84123
0.4	0.009	7	211499	216049	12345.7	12085.7	12179	0.772451	1.34978	8715.34
0.2	0.11	2	715.434	826.446	82.6446	71.5434	72.0955	0.771744	12.7644	0.304849
0.3	0.008	5	255315	260417	15625	15318.9	15437.1	0.771708	1.2025	13975.3
0.4	0.006	10	682890	694444	27777.8	27315.6	27526.1	0.770726	0.905904	44322.3
1	0.15	15	559.757	666.667	44.4444	37.3171	37.6044	0.769941	15.39	0.0825528
0.5	0.0125	8	99727.7	102400	6400	6232.98	6280.96	0.769765	1.86	2302.01
0.2	0.004	7	2.15764e+06	2187500	62500	61646.9	62120.9	0.768811	0.606624	224627
0.6	0.007	14	467575	476190	20408.2	20038.9	20193	0.768568	1.05454	23720
0.7	0.009	14	241725	246914	12345.7	12086.2	12179	0.767759	1.34978	8610.6
0.6	0.01	11	179214	183333	10000	9775.32	9850.36	0.767641	1.4964	5630.9
0.5	0.006	13	710228	722222	27777.8	27316.5	27526.1	0.76754	0.905904	43959.4
0.3	0.13	4	671.679	788.955	59.1716	50.3759	50.7624	0.767183	14.2116	0.149363
0.4	0.1	7	1529.33	1750	100	87.3901	88.06	0.766594	11.94	0.448802
0.9	0.07	9	1870.18	2040.82	204.082	187.018	185.584	0.766349	9.0636	2.05409
0.5	0.03	8	16886.2	17777.8	1111.11	1055.39	1063.47	0.765665	4.2876	65.2985
0.7	0.008	15	328283	334821	15625	15319.9	15437.1	0.765173	1.2025	13741.4
0.5	0.008	10	306401	312500	15625	15320	15437.1	0.764228	1.2025	13707.7
0.6	0.0125	10	103889	106667	6400	6233.32	6280.96	0.764216	1.86	2269.2
0.3	0.01	4	130344	133333	10000	9775.79	9850.36	0.762792	1.4964	5560.52
0.2	0.006	1	136589	138889	27777.8	27317.8	27526.1	0.762601	0.905904	43399.7
0.3	0.0175	1	10523.9	10884.4	3265.31	3157.16	3181.24	0.762537	2.5746	579.583
0.8	0.04	15	10980.9	11718.7	625	585.649	590.11	0.761634	5.5824	19.8961
0.4	0.005	12	1.18192e+06	1200000	40000	39397.5	39697.4	0.761202	0.7566	89936.6
0.7	0.0125	12	106860	109714	6400	6233.52	6280.96	0.761033	1.86	2250.47
1	0.06	9	2318.38	2500	277.778	257.598	255.638	0.760941	7.9704	3.84226
0.5	0.007	11	440896	448980	20408.2	20040.7	20193	0.759587	1.05454	23173
0.8	0.0125	14	109089	112000	6400	6233.64	6280.96	0.759031	1.86	2238.74
0.7	0.01	13	181557	185714	10000	9776.16	9850.36	0.758984	1.4964	5505.56
0.3	0.015	1	14376.9	14814.8	4444.44	4313.08	4345.8	0.758713	2.2194	1070.86
0.6	0.03	10	17591.1	18518.5	1111.11	1055.46	1063.47	0.758654	4.2876	64.1171
[truncated: 2,051 more rows]
